# Supplementary material for: Trichlorido(6-methyl-2,2′-bipyridine-κ2 N,N′)(dimethyl­sulfoxide-κO)indium(III)
Source: Acta Crystallogr Sect E Struct Rep Online. 2012 Oct 6;68(Pt 11):m1327–8. doi: 10.1107/S1600536812041049 (PMC3515094; doi:10.1107/S1600536812041049)
Supplement: Supplementary file 2 [file e-68-m1327-Isup2.hkl]

# 
# h,k,l, Fc-squared, Fo-squared, sigma(Fo-squared) and status flag 
# 
data_I
_shelx_title 'InCL3' 
_shelx_refln_list_code          4 
_shelx_F_calc_maximum      240.78 
_exptl_crystal_F_000       416.00 
_reflns_d_resolution_high  0.8107 
 
loop_ 
 _symmetry_equiv_pos_as_xyz 
 'x, y, z' 
 '-x, y+1/2, -z+1/2' 
 '-x, -y, -z' 
 'x, -y-1/2, z-1/2' 
 
_cell_length_a    13.0169 
_cell_length_b     8.5548 
_cell_length_c    15.9964 
_cell_angle_alpha  90.000 
_cell_angle_beta   93.393 
_cell_angle_gamma  90.000 
 
_shelx_F_squared_multiplier     1.000 
 
loop_ 
 _refln_index_h 
 _refln_index_k 
 _refln_index_l 
 _refln_F_squared_calc 
 _refln_F_squared_meas 
 _refln_F_squared_sigma 
 _refln_observed_status 
   1   0   0     1450.17     1819.98    106.09 o 
   2   0   0    57977.39    63546.39    954.33 o 
   3   0   0     1967.98     2005.67     53.66 o 
   4   0   0       39.31       42.76     25.85 o 
   5   0   0     8265.18     8660.23    100.92 o 
   6   0   0    22830.38    23143.45    407.68 o 
   7   0   0    10390.82     9999.03    144.30 o 
   8   0   0     6801.60     6905.68     96.42 o 
   9   0   0    10949.85    10410.34    112.44 o 
  10   0   0      400.34      448.09     31.87 o 
  11   0   0     1092.50     1067.02    104.38 o 
  12   0   0       90.84       70.62     42.52 o 
  13   0   0      335.71      377.69     42.07 o 
  14   0   0       16.36       49.37     37.65 o 
  15   0   0      439.71      370.01     49.47 o 
  16   0   0        7.58       28.12     65.14 o 
   1   1   0    52238.89    50930.99   1434.14 o 
   2   1   0     7983.12     8269.58    260.54 o 
   3   1   0       16.77       46.92     23.15 o 
   4   1   0     4182.31     4365.18     64.43 o 
   5   1   0     3041.77     3029.75     54.52 o 
   6   1   0     3534.24     3646.74     57.99 o 
   7   1   0    16289.24    16434.89    313.67 o 
   8   1   0    10197.99    10149.71    195.98 o 
   9   1   0     1185.39     1222.02     26.60 o 
  10   1   0     3883.98     3684.50     78.06 o 
  11   1   0        9.41       12.35     21.08 o 
  12   1   0      943.67      956.00     25.85 o 
  13   1   0       30.63       14.78     27.71 o 
  14   1   0      363.59      390.50     47.91 o 
  15   1   0       10.48        0.00     39.09 o 
   0   2   0     8761.07     7492.00     73.03 o 
   1   2   0     1342.17     1209.66     32.32 o 
   2   2   0     4426.28     3820.68     82.28 o 
   3   2   0       64.68       69.45     21.13 o 
   4   2   0     8798.32     8424.93    258.41 o 
   5   2   0      370.97      356.69     21.45 o 
   6   2   0     6851.39     6505.29    131.41 o 
   7   2   0      686.05      670.91     21.67 o 
   8   2   0     5182.48     5052.08     66.30 o 
   9   2   0     2334.15     2344.33     43.01 o 
  10   2   0      224.34      210.77     19.91 o 
  11   2   0     2005.57     1951.52     59.82 o 
  12   2   0       43.49       59.57     23.39 o 
  13   2   0     1047.77     1110.82     33.61 o 
  14   2   0        4.53       40.23     30.33 o 
  15   2   0      338.61      358.65     39.91 o 
   1   3   0     1584.62     1299.20     28.61 o 
   2   3   0     1771.25     1623.00     28.93 o 
   3   3   0    16406.98    15232.22    323.08 o 
   4   3   0     3611.71     3306.14    129.79 o 
   5   3   0     6831.20     6516.64    162.19 o 
   6   3   0     2435.30     2272.02     79.96 o 
   7   3   0       81.43      106.55     21.27 o 
   8   3   0     1516.80     1486.21     38.46 o 
   9   3   0        1.54       21.94     19.32 o 
  10   3   0     1685.09     1615.21     38.17 o 
  11   3   0      185.39      182.07     24.13 o 
  12   3   0     1164.16     1128.47     32.99 o 
  13   3   0        5.82       63.85     31.21 o 
  14   3   0      273.60      306.70     32.56 o 
  15   3   0       85.11       94.73     32.65 o 
   0   4   0        9.28       12.02     29.16 o 
   1   4   0      228.83      229.15     22.69 o 
   2   4   0    15003.08    13335.45    259.09 o 
   3   4   0     1422.11     1288.50     26.01 o 
   4   4   0    27577.17    25689.98    633.87 o 
   5   4   0     5028.12     4749.36    107.49 o 
   6   4   0        9.01       34.87     21.73 o 
   7   4   0     1040.38     1039.85     44.27 o 
   8   4   0      438.02      432.14     25.37 o 
   9   4   0      494.33      450.31     26.78 o 
  10   4   0      255.49      240.78     22.19 o 
  11   4   0      539.33      542.08     23.90 o 
  12   4   0       88.48      109.23     22.87 o 
  13   4   0      310.00      294.43     30.80 o 
  14   4   0       96.49       90.31     30.83 o 
   1   5   0      227.93      242.05     25.10 o 
   2   5   0      909.91      819.19     24.02 o 
   3   5   0     9304.19     8672.77    209.59 o 
   4   5   0     3882.57     3614.77     85.47 o 
   5   5   0     2440.31     2334.11     83.43 o 
   6   5   0     2704.08     2526.02     95.58 o 
   7   5   0      117.04      111.32     22.21 o 
   8   5   0        2.84        8.51     21.16 o 
   9   5   0      281.01      287.73     24.76 o 
  10   5   0       89.54       80.27     25.46 o 
  11   5   0      371.60      400.49     25.31 o 
  12   5   0      473.14      470.99     27.55 o 
  13   5   0       26.45       78.55     29.60 o 
  14   5   0      164.43      163.26     35.01 o 
   0   6   0      418.04      406.08     70.20 o 
   1   6   0     1009.35      957.81     31.86 o 
   2   6   0      120.28      137.69     20.97 o 
   3   6   0      860.69      830.21     23.55 o 
   4   6   0     1255.13     1059.27     50.95 o 
   5   6   0      148.61      183.88     27.82 o 
   6   6   0        5.42       18.53     24.46 o 
   7   6   0       43.27       62.74     26.84 o 
   8   6   0      100.15      121.08     24.58 o 
   9   6   0       82.58       63.18     22.82 o 
  10   6   0      293.36      329.75     30.13 o 
  11   6   0       14.02       31.78     31.30 o 
  12   6   0        7.26        0.00     29.14 o 
  13   6   0      162.26      153.78     28.57 o 
   1   7   0        0.02       29.25     25.10 o 
   2   7   0      350.45      363.37     22.06 o 
   3   7   0      329.78      353.62     26.77 o 
   4   7   0      240.08      242.84     26.25 o 
   5   7   0      787.19      825.74     32.88 o 
   6   7   0       61.32       35.36     23.12 o 
   7   7   0       62.94      139.43     27.95 o 
   8   7   0       10.23       44.80     22.20 o 
   9   7   0        5.86       46.72     24.97 o 
  10   7   0       81.22       69.23     31.61 o 
  11   7   0        7.56       49.92     32.94 o 
   0   8   0      229.40      236.57     35.48 o 
   1   8   0       47.39       60.69     26.65 o 
   2   8   0      122.59      134.39     22.23 o 
   3   8   0       19.94       54.73     22.33 o 
   4   8   0      995.20      979.15     24.91 o 
   5   8   0       11.31       26.56     31.19 o 
   6   8   0      196.38      207.77     29.07 o 
   7   8   0       21.15       22.95     27.25 o 
   8   8   0        6.76       33.39     23.36 o 
   9   8   0        2.91        0.00     28.56 o 
  10   8   0       80.86       99.26     29.40 o 
   1   9   0      350.85      387.19     25.59 o 
   2   9   0      149.98      177.93     29.21 o 
   3   9   0     1045.46      997.82     36.47 o 
   4   9   0      300.27      355.67     31.86 o 
   5   9   0      316.29      302.37     29.95 o 
   6   9   0      691.59      704.38     28.99 o 
   7   9   0       41.13       46.11     38.36 o 
   8   9   0       61.99       66.81     28.40 o 
   0  10   0      542.81      568.82     46.92 o 
   1  10   0       69.20      103.61     29.57 o 
   2  10   0     1006.67     1080.02     34.80 o 
   3  10   0       59.07       97.47     27.66 o 
   4  10   0      639.59      627.31     34.91 o 
   5  10   0      969.01      997.83     33.98 o 
 -15   1   1        0.41        0.00     41.10 o 
 -14   1   1       11.59       43.02     33.74 o 
 -13   1   1      179.06      216.42     27.55 o 
 -12   1   1       54.36       73.82     25.07 o 
 -11   1   1       18.65       16.75     21.42 o 
 -10   1   1      131.44      153.10     21.19 o 
  -9   1   1      170.67      220.45     19.46 o 
  -8   1   1       38.03       70.19     18.51 o 
  -7   1   1      128.08      255.80     21.27 o 
  -6   1   1       12.34       23.64     17.05 o 
  -5   1   1    10599.85    10962.10    152.42 o 
  -4   1   1     1259.05     1394.48     43.96 o 
  -3   1   1    37977.87    37925.40   1416.15 o 
  -2   1   1     2305.51     2234.11     72.85 o 
  -1   1   1        0.79        9.00     24.86 o 
   0   1   1     1065.04      964.59     36.09 o 
   1   1   1     1508.96     1630.46     37.79 o 
   2   1   1     3252.54     3800.55    108.20 o 
   3   1   1     5909.53     6542.99    161.48 o 
   4   1   1     6251.39     6424.26    142.78 o 
   5   1   1     6058.25     6228.62    137.28 o 
   6   1   1      286.42      341.73     19.36 o 
   7   1   1     7639.09     7637.17    173.65 o 
   8   1   1      739.32      791.05     19.96 o 
   9   1   1       59.20       86.98     16.12 o 
  10   1   1      110.34      155.43     20.48 o 
  11   1   1        3.24       14.86     19.56 o 
  12   1   1        3.83       21.32     25.01 o 
  13   1   1      264.41      243.01     24.44 o 
  14   1   1       70.57      108.35     31.64 o 
  15   1   1       27.60       49.58     35.26 o 
 -15   2   1        0.71       43.12     40.78 o 
 -14   2   1      419.10      428.00     33.93 o 
 -13   2   1       23.15       44.75     30.62 o 
 -12   2   1     1194.75     1179.63     34.25 o 
 -11   2   1       50.12       82.30     27.18 o 
 -10   2   1       88.54      102.54     21.59 o 
  -9   2   1      308.06      312.57     19.51 o 
  -8   2   1      378.05      361.28     19.37 o 
  -7   2   1     2486.89     2333.98     61.65 o 
  -6   2   1     1162.63     1162.18     50.52 o 
  -5   2   1     2241.14     2131.58     92.92 o 
  -4   2   1     3552.23     3584.95    107.62 o 
  -3   2   1     1351.69     1252.58     27.97 o 
  -2   2   1     7649.37     6713.58     71.09 o 
  -1   2   1    11793.39    10166.55     83.92 o 
   0   2   1    19795.39    19342.94    246.90 o 
   1   2   1     1179.11     1212.93     29.46 o 
   2   2   1     1502.71     1504.98     37.90 o 
   3   2   1     1160.63     1248.66     50.96 o 
   4   2   1      276.86      333.90     22.30 o 
   5   2   1     6340.58     6522.17    172.41 o 
   6   2   1    10119.40    10091.09    213.11 o 
   7   2   1      194.99      182.46     19.32 o 
   8   2   1     1324.92     1192.50     22.19 o 
   9   2   1      505.51      495.09     20.73 o 
  10   2   1      406.40      384.04     22.87 o 
  11   2   1      106.74      172.80     23.76 o 
  12   2   1      241.13      258.91     24.50 o 
  13   2   1       47.06       60.17     27.82 o 
  14   2   1      706.95      643.57     32.66 o 
  15   2   1      251.66      298.22     35.64 o 
 -15   3   1      125.71      125.39     37.50 o 
 -14   3   1        5.60       19.05     29.75 o 
 -13   3   1      817.33      913.77     43.06 o 
 -12   3   1      635.75      641.42     30.37 o 
 -11   3   1     1043.66     1033.29     35.59 o 
 -10   3   1     1769.99     1645.19     49.96 o 
  -9   3   1      130.07      177.66     22.25 o 
  -8   3   1     2600.95     2464.93     70.88 o 
  -7   3   1       60.65       79.74     24.47 o 
  -6   3   1     6063.33     5571.26    210.70 o 
  -5   3   1      171.89      193.33     21.49 o 
  -4   3   1     9010.70     8285.80    185.79 o 
  -3   3   1      322.46      320.72     22.91 o 
  -2   3   1     8808.06     7538.04     43.23 o 
  -1   3   1    13466.85    11963.22    171.53 o 
   0   3   1      358.33      332.29     24.07 o 
   1   3   1     3882.93     3731.27     64.91 o 
   2   3   1       80.32       70.99     20.45 o 
   3   3   1      485.39      445.95     23.65 o 
   4   3   1     7981.47     7906.79    138.56 o 
   5   3   1     1479.74     1490.66     77.84 o 
   6   3   1     1564.15     1457.97     26.46 o 
   7   3   1     7148.92     6826.35    143.99 o 
   8   3   1      472.03      447.10     22.98 o 
   9   3   1      505.83      508.23     21.77 o 
  10   3   1      365.09      361.60     21.41 o 
  11   3   1      211.88      241.90     23.46 o 
  12   3   1      234.33      255.46     25.67 o 
  13   3   1     1103.48     1070.35     28.12 o 
  14   3   1      184.67      193.74     28.39 o 
  15   3   1      240.98      193.98     34.46 o 
 -14   4   1      257.66      245.84     31.66 o 
 -13   4   1       52.48      106.87     27.67 o 
 -12   4   1      533.37      519.74     28.91 o 
 -11   4   1     1032.72      983.00     25.07 o 
 -10   4   1      805.75      792.34     25.73 o 
  -9   4   1     2057.97     1820.81     44.52 o 
  -8   4   1      309.12      323.73     21.18 o 
  -7   4   1     2203.96     2075.35    100.85 o 
  -6   4   1      381.21      361.49     20.78 o 
  -5   4   1     7143.15     6590.03    125.83 o 
  -4   4   1      218.67      235.76     20.80 o 
  -3   4   1    18729.26    17274.15    123.99 o 
  -2   4   1     1286.05     1225.83     26.14 o 
  -1   4   1    15912.54    13450.20    123.61 o 
   0   4   1     5121.34     4715.31     76.91 o 
   1   4   1      797.14      653.76     24.41 o 
   2   4   1     3689.52     3504.43     71.42 o 
   3   4   1     7311.97     6815.84    213.49 o 
   4   4   1     8328.67     7867.29    199.83 o 
   5   4   1     7770.70     7599.10    271.83 o 
   6   4   1     9091.27     8714.80    229.36 o 
   7   4   1        1.43        5.74     21.16 o 
   8   4   1     2595.50     2466.82     55.34 o 
   9   4   1       52.03       71.64     23.39 o 
  10   4   1      928.86      928.38     26.39 o 
  11   4   1       36.63       37.89     23.58 o 
  12   4   1     1056.15      971.55     27.56 o 
  13   4   1       63.15       70.12     26.10 o 
  14   4   1      474.68      458.74     31.75 o 
 -14   5   1        0.10        0.00     34.57 o 
 -13   5   1      181.45      206.96     30.81 o 
 -12   5   1      265.99      271.08     25.94 o 
 -11   5   1      493.98      450.04     30.28 o 
 -10   5   1      969.90      883.39     43.29 o 
  -9   5   1     1305.34     1263.94     54.28 o 
  -8   5   1      866.63      850.44     30.38 o 
  -7   5   1     1363.97     1250.04     30.15 o 
  -6   5   1     2548.97     2406.47     94.04 o 
  -5   5   1      519.39      440.72     24.83 o 
  -4   5   1    10965.57     9966.45     54.34 o 
  -3   5   1       48.31       59.34     23.40 o 
  -2   5   1    18121.23    15817.84     96.20 o 
  -1   5   1       65.15       92.36     30.65 o 
   0   5   1     9643.10     8615.47    125.56 o 
   1   5   1     1291.69     1117.54     30.12 o 
   2   5   1     6320.54     5704.90     97.17 o 
   3   5   1    14171.05    12425.70    318.97 o 
   4   5   1     4834.04     4406.83    129.92 o 
   5   5   1     8301.47     7845.53    235.26 o 
   6   5   1      706.77      703.96     37.80 o 
   7   5   1     2685.69     2512.94     63.54 o 
   8   5   1      105.29       98.04     24.29 o 
   9   5   1     2456.22     2384.85     93.91 o 
  10   5   1       52.05       77.43     26.81 o 
  11   5   1     1540.95     1385.67     28.04 o 
  12   5   1      126.83      131.25     25.75 o 
  13   5   1      208.25      197.10     25.36 o 
  14   5   1      111.11      153.86     32.37 o 
 -13   6   1       74.24      107.67     31.45 o 
 -12   6   1      317.03      331.93     30.84 o 
 -11   6   1      489.14      509.97     31.71 o 
 -10   6   1     1031.26      946.12     28.84 o 
  -9   6   1      971.46     1062.51     39.93 o 
  -8   6   1     1787.64     1808.69     33.07 o 
  -7   6   1      602.97      603.15     33.42 o 
  -6   6   1      143.52      111.37     23.35 o 
  -5   6   1     3537.74     3344.65     52.87 o 
  -4   6   1     1613.03     1521.88     26.27 o 
  -3   6   1     5490.31     5080.95     33.14 o 
  -2   6   1       26.43       48.23     23.25 o 
  -1   6   1     5378.71     4824.03     70.22 o 
   0   6   1        3.56       18.38     21.09 o 
   1   6   1     9509.20     8729.34    161.99 o 
   2   6   1     3942.39     3522.43     67.19 o 
   3   6   1     4550.00     4391.18     34.09 o 
   4   6   1     3811.18     3570.65     65.62 o 
   5   6   1      325.48      328.64     25.37 o 
   6   6   1      480.50      455.38     33.95 o 
   7   6   1      677.02      707.95     32.13 o 
   8   6   1     1463.16     1460.65     25.97 o 
   9   6   1      162.29      186.27     24.69 o 
  10   6   1     2687.97     2596.37     77.67 o 
  11   6   1      126.23      158.96     26.91 o 
  12   6   1      438.98      387.37     28.94 o 
  13   6   1       90.28      112.28     32.09 o 
 -12   7   1      157.89      173.31     38.30 o 
 -11   7   1      488.54      548.57     31.99 o 
 -10   7   1      814.07      801.77     30.28 o 
  -9   7   1      823.00      798.27     26.64 o 
  -8   7   1     3091.11     3187.44     77.79 o 
  -7   7   1      777.13      829.82     29.73 o 
  -6   7   1     4292.28     4220.02     87.34 o 
  -5   7   1        1.22        0.00     33.08 o 
  -4   7   1     2810.84     2747.20     35.84 o 
  -3   7   1      516.58      481.56     26.63 o 
  -2   7   1     1697.47     1544.36     43.94 o 
  -1   7   1       70.03       98.13     22.43 o 
   0   7   1     3415.14     3265.19     27.28 o 
   1   7   1      285.29      274.64     25.49 o 
   2   7   1     2560.72     2361.48     59.90 o 
   3   7   1     2905.88     2773.80     38.00 o 
   4   7   1       98.64      130.66     27.44 o 
   5   7   1     1205.06     1187.57     29.00 o 
   6   7   1       74.55       85.45     24.39 o 
   7   7   1      710.27      745.91     28.49 o 
   8   7   1      898.30      985.19     51.09 o 
   9   7   1     2109.67     2165.41     65.28 o 
  10   7   1        8.29       17.55     32.19 o 
  11   7   1     1230.19     1144.91     37.56 o 
 -10   8   1      453.02      487.68     30.71 o 
  -9   8   1      351.84      343.11     29.42 o 
  -8   8   1      174.81      220.45     26.64 o 
  -7   8   1     2407.00     2461.14     35.79 o 
  -6   8   1      121.10      136.27     30.60 o 
  -5   8   1     3070.19     3077.71     68.17 o 
  -4   8   1        0.31        0.00     24.85 o 
  -3   8   1     1361.42     1381.30     29.21 o 
  -2   8   1      235.60      199.42     27.10 o 
  -1   8   1     3334.05     3258.22     36.27 o 
   0   8   1      944.31      942.46     23.82 o 
   1   8   1     5770.86     5753.90     65.78 o 
   2   8   1     2813.06     2839.33    103.17 o 
   3   8   1     1461.16     1379.67     33.96 o 
   4   8   1     2612.54     2493.43     39.30 o 
   5   8   1       53.98       48.10     27.26 o 
   6   8   1      794.23      861.91     25.95 o 
   7   8   1      341.14      352.24     35.21 o 
   8   8   1     1168.65     1234.03     48.44 o 
   9   8   1       71.32       98.94     26.73 o 
  10   8   1      971.07     1034.79     48.08 o 
  -8   9   1      492.10      510.09     27.77 o 
  -7   9   1      202.58      252.59     33.57 o 
  -6   9   1     1431.33     1398.14     32.71 o 
  -5   9   1      219.37      238.39     27.30 o 
  -4   9   1      877.34      947.31     31.45 o 
  -3   9   1       85.05      115.73     29.38 o 
  -2   9   1     1274.87     1282.69     25.24 o 
  -1   9   1       57.50       58.46     29.82 o 
   0   9   1     3823.24     3883.37     61.91 o 
   1   9   1      689.15      728.33     24.08 o 
   2   9   1     2600.65     2758.91     73.63 o 
   3   9   1     1189.81     1188.58     31.42 o 
   4   9   1      158.48      181.02     26.87 o 
   5   9   1      886.46      998.51     36.36 o 
   6   9   1      130.94      126.02     29.61 o 
   7   9   1     1170.72     1234.61     33.70 o 
   8   9   1       93.47      169.96     35.76 o 
  -5  10   1      435.50      457.05     30.27 o 
  -4  10   1        1.09        0.00     27.37 o 
  -3  10   1      357.28      399.68     32.10 o 
  -2  10   1       56.17       57.48     37.38 o 
  -1  10   1      706.03      727.26     34.05 o 
   0  10   1      311.63      304.89     30.63 o 
   1  10   1      541.41      588.40     29.46 o 
   2  10   1      264.77      329.22     32.63 o 
   3  10   1      186.21      223.83     28.29 o 
   4  10   1      207.74      239.28     34.97 o 
   5  10   1      148.31      204.38     35.42 o 
 -16   0   2       26.46       37.34     51.79 o 
 -15   0   2      267.82      264.94     50.37 o 
 -14   0   2     1332.36     1270.16     60.95 o 
 -13   0   2       66.96       80.36     57.59 o 
 -12   0   2     1315.95     1339.69     56.05 o 
 -11   0   2      644.16      616.05     51.40 o 
 -10   0   2      292.45      261.78     33.99 o 
  -9   0   2      354.80      355.89     31.96 o 
  -8   0   2     6541.83     6423.06     88.48 o 
  -7   0   2       10.89       29.10     27.49 o 
  -6   0   2     9248.23     9134.43    134.50 o 
  -5   0   2      939.39      972.07     29.55 o 
  -4   0   2      908.09      993.66     29.95 o 
  -3   0   2    38592.96    38204.71    919.22 o 
  -2   0   2    15847.85    16504.97    285.36 o 
  -1   0   2    29577.19    33386.21    198.83 o 
   0   0   2    42503.55    48706.43    319.31 o 
   1   0   2    27630.57    31912.68    750.81 o 
   2   0   2    12696.90    14168.82    291.04 o 
   3   0   2    52392.97    54146.33    740.59 o 
   4   0   2     2411.14     2428.64     33.47 o 
   5   0   2    22507.15    23108.36    431.98 o 
   6   0   2     6232.62     5748.75    137.38 o 
   7   0   2     9147.22     9105.10    133.98 o 
   8   0   2      188.65      188.30     24.85 o 
   9   0   2     8156.04     7663.65    225.56 o 
  10   0   2       48.35       72.16     34.93 o 
  11   0   2     2093.86     2008.69    155.85 o 
  12   0   2     2088.32     2164.05     47.49 o 
  13   0   2       20.36       68.20     41.43 o 
  14   0   2     1004.37      999.23     42.19 o 
  15   0   2       20.31       56.28     45.83 o 
 -15   1   2      282.84      267.63     40.70 o 
 -14   1   2      235.06      213.46     40.43 o 
 -13   1   2     1222.86     1243.03     27.92 o 
 -12   1   2      197.97      202.19     27.48 o 
 -11   1   2     1055.26     1053.43     24.93 o 
 -10   1   2      495.75      554.85     24.46 o 
  -9   1   2     3967.23     3847.32     81.09 o 
  -8   1   2      192.37      201.56     20.51 o 
  -7   1   2    23783.50    23916.24    468.71 o 
  -6   1   2     2778.64     2869.23     66.05 o 
  -5   1   2    17812.91    17176.16    283.64 o 
  -4   1   2      346.37      353.82     20.12 o 
  -3   1   2    28025.15    27589.71    849.47 o 
  -2   1   2     5678.41     6181.02     51.83 o 
  -1   1   2    21316.45    23569.59    102.33 o 
   0   1   2     8402.32     9764.54    130.59 o 
   1   1   2    20213.06    22913.03    394.13 o 
   2   1   2    24610.42    27349.61    876.07 o 
   3   1   2     2575.71     2738.08     90.23 o 
   4   1   2    13563.35    13574.63    205.53 o 
   5   1   2      146.38      130.73     19.18 o 
   6   1   2    10472.52    10999.39    139.02 o 
   7   1   2     2016.28     1916.58     41.03 o 
   8   1   2     5033.24     4991.21     59.43 o 
   9   1   2        0.57        9.47     18.55 o 
  10   1   2     5549.27     5584.11    115.45 o 
  11   1   2      443.96      464.69     22.02 o 
  12   1   2      918.40      870.51     22.90 o 
  13   1   2     1024.15     1062.03     25.88 o 
  14   1   2        0.32        0.00     37.11 o 
  15   1   2      236.08      263.33     43.31 o 
 -15   2   2      547.34      577.86     42.25 o 
 -14   2   2      373.99      344.97     34.49 o 
 -13   2   2      688.90      685.60     31.81 o 
 -12   2   2      561.26      525.05     21.94 o 
 -11   2   2      349.68      366.48     22.36 o 
 -10   2   2     2750.35     2825.57     50.42 o 
  -9   2   2      775.99      747.62     23.64 o 
  -8   2   2     9234.54     9145.19    180.43 o 
  -7   2   2      149.26      123.92     18.56 o 
  -6   2   2    11492.42    10803.62    231.06 o 
  -5   2   2     3698.15     3613.33    123.02 o 
  -4   2   2     7269.51     6776.68    121.79 o 
  -3   2   2     5090.99     4603.06    104.40 o 
  -2   2   2     7728.31     7123.59    157.61 o 
  -1   2   2     9649.18     9566.59    131.14 o 
   0   2   2     2645.07     2757.02     56.18 o 
   1   2   2    12437.31    13105.71    202.50 o 
   2   2   2      249.86      262.98     25.78 o 
   3   2   2    11791.32    12370.91    381.63 o 
   4   2   2      166.96      165.52     25.29 o 
   5   2   2    12363.19    12843.39    142.35 o 
   6   2   2      225.04      280.05     21.52 o 
   7   2   2     1403.38     1459.28     22.89 o 
   8   2   2        2.49        8.25     19.64 o 
   9   2   2     1877.05     1880.21     33.81 o 
  10   2   2      422.12      408.71     21.06 o 
  11   2   2     1913.56     1875.34     49.73 o 
  12   2   2      400.30      417.42     24.79 o 
  13   2   2      352.83      390.80     26.73 o 
  14   2   2      358.99      372.35     30.64 o 
  15   2   2       52.95       30.47     34.98 o 
 -15   3   2       53.10       74.15     36.64 o 
 -14   3   2      370.53      363.90     32.67 o 
 -13   3   2      125.07      121.08     30.65 o 
 -12   3   2      318.39      360.11     26.59 o 
 -11   3   2     1547.73     1566.29     43.85 o 
 -10   3   2        0.50        0.00     20.90 o 
  -9   3   2     2663.21     2549.25     31.78 o 
  -8   3   2      726.31      736.01     27.68 o 
  -7   3   2     3168.73     2969.58    107.22 o 
  -6   3   2      150.58      125.66     22.25 o 
  -5   3   2     5370.79     4891.96     84.85 o 
  -4   3   2     3138.94     2779.56     34.24 o 
  -3   3   2    15420.70    13898.30    201.19 o 
  -2   3   2     5104.26     4510.62    108.75 o 
  -1   3   2     8357.27     7535.46    154.88 o 
   0   3   2      197.04      233.09     25.71 o 
   1   3   2     6551.22     6553.90     83.38 o 
   2   3   2     7438.04     7387.46    140.35 o 
   3   3   2      101.85      114.87     25.25 o 
   4   3   2     9833.34     9913.23    270.59 o 
   5   3   2     1668.53     1759.60     72.57 o 
   6   3   2     2736.32     2724.86     48.56 o 
   7   3   2       59.57       63.97     20.95 o 
   8   3   2      941.83      944.86     25.11 o 
   9   3   2      849.16      865.32     28.53 o 
  10   3   2      951.72      901.40     23.92 o 
  11   3   2      747.45      719.80     22.47 o 
  12   3   2      193.14      217.58     25.39 o 
  13   3   2       80.95       80.32     26.33 o 
  14   3   2      104.64      100.22     27.45 o 
  15   3   2      122.21      122.40     30.68 o 
 -14   4   2        1.04       25.45     36.14 o 
 -13   4   2      123.70      132.59     31.46 o 
 -12   4   2      257.92      295.53     26.99 o 
 -11   4   2       23.09       79.40     23.83 o 
 -10   4   2     1287.45     1376.49     33.86 o 
  -9   4   2        0.15       22.48     26.90 o 
  -8   4   2       14.90        4.32     23.87 o 
  -7   4   2      712.00      678.24     21.54 o 
  -6   4   2      201.00      200.17     20.24 o 
  -5   4   2       35.42       66.31     24.07 o 
  -4   4   2     6568.11     6012.97     38.12 o 
  -3   4   2      947.59      858.97     27.11 o 
  -2   4   2     5619.64     4933.69     86.96 o 
  -1   4   2     1137.65     1124.16     33.93 o 
   0   4   2     3826.04     3545.05     43.21 o 
   1   4   2     5841.52     5476.48    114.26 o 
   2   4   2     2513.13     2481.20     45.15 o 
   3   4   2    10361.52     9805.23    247.84 o 
   4   4   2      669.05      712.66     32.40 o 
   5   4   2     7162.28     7002.42    171.33 o 
   6   4   2      289.33      277.48     25.46 o 
   7   4   2     4258.90     4062.51    100.66 o 
   8   4   2      579.89      594.07     24.68 o 
   9   4   2     1316.61     1179.65     35.33 o 
  10   4   2     1875.34     1824.60     30.16 o 
  11   4   2       46.02       62.64     22.47 o 
  12   4   2       95.73      118.06     25.65 o 
  13   4   2      157.01      162.21     27.29 o 
  14   4   2       34.17       27.96     29.70 o 
 -14   5   2       12.40       26.60     34.54 o 
 -13   5   2        0.09       55.82     34.17 o 
 -12   5   2      167.76      241.29     28.76 o 
 -11   5   2      640.96      699.23     27.80 o 
 -10   5   2       81.85      126.02     25.78 o 
  -9   5   2      780.47      805.29     24.43 o 
  -8   5   2      512.21      498.89     22.70 o 
  -7   5   2      844.84      874.07     25.25 o 
  -6   5   2       29.34       39.05     22.14 o 
  -5   5   2     1834.97     1743.69     28.56 o 
  -4   5   2       25.90       30.12     23.23 o 
  -3   5   2     2780.57     2573.91     28.64 o 
  -2   5   2     1222.39     1065.87     23.02 o 
  -1   5   2      213.15      197.38     23.80 o 
   0   5   2     1417.77     1324.06     28.69 o 
   1   5   2      209.19      220.43     21.95 o 
   2   5   2     1461.73     1324.89     29.62 o 
   3   5   2      156.20      148.57     19.08 o 
   4   5   2      198.41      247.83     20.05 o 
   5   5   2      390.38      388.69     25.36 o 
   6   5   2     1750.99     1698.62     33.51 o 
   7   5   2        4.03       50.27     22.38 o 
   8   5   2      924.06      912.28     43.28 o 
   9   5   2      533.56      537.43     27.35 o 
  10   5   2        9.92        0.00     27.09 o 
  11   5   2      129.56      118.05     23.14 o 
  12   5   2       39.40       57.87     23.14 o 
  13   5   2        7.96       24.35     28.62 o 
 -13   6   2       91.07       94.13     31.60 o 
 -12   6   2       31.46       30.12     27.51 o 
 -11   6   2      408.67      491.83     33.38 o 
 -10   6   2      143.65      152.41     30.76 o 
  -9   6   2       82.20      104.58     26.08 o 
  -8   6   2        7.62       25.03     24.31 o 
  -7   6   2      829.61      753.36     24.88 o 
  -6   6   2      284.57      275.38     26.59 o 
  -5   6   2        7.92       27.48     23.28 o 
  -4   6   2      514.58      552.37     26.19 o 
  -3   6   2      164.30      162.29     24.25 o 
  -2   6   2      338.02      288.50     21.67 o 
  -1   6   2     2588.60     2486.27     28.93 o 
   0   6   2      941.89      827.14     20.45 o 
   1   6   2     1905.35     1709.64     46.14 o 
   2   6   2       49.54       87.62     21.18 o 
   3   6   2      199.86      205.56     19.72 o 
   4   6   2       28.38       48.30     22.17 o 
   5   6   2      242.37      249.74     23.17 o 
   6   6   2        2.66       33.59     29.26 o 
   7   6   2      496.91      537.08     34.04 o 
   8   6   2        8.07       57.29     29.84 o 
   9   6   2       13.35       34.71     27.15 o 
  10   6   2        0.71       15.25     26.75 o 
  11   6   2      110.18      105.21     26.59 o 
  12   6   2       25.37       20.68     28.27 o 
 -11   7   2        3.38        0.00     34.01 o 
 -10   7   2       98.98       82.49     26.96 o 
  -9   7   2       24.46       54.66     24.74 o 
  -8   7   2        2.80       43.76     23.81 o 
  -7   7   2      169.81      208.83     23.49 o 
  -6   7   2        9.29       60.38     24.44 o 
  -5   7   2        8.11       27.54     26.37 o 
  -4   7   2     1164.42     1146.49     33.78 o 
  -3   7   2       13.47       51.69     23.20 o 
  -2   7   2       67.45       67.44     21.27 o 
  -1   7   2       30.14       38.04     19.29 o 
   0   7   2      421.63      476.93     22.54 o 
   1   7   2      696.68      632.44     32.69 o 
   2   7   2      269.04      308.75     25.36 o 
   3   7   2      296.18      302.91     29.61 o 
   4   7   2     1034.88     1037.10     28.29 o 
   5   7   2       26.32        9.48     21.74 o 
   6   7   2       80.20      102.33     26.90 o 
   7   7   2       44.86       54.90     27.42 o 
   8   7   2       75.87      102.76     26.15 o 
   9   7   2        3.50       32.57     27.49 o 
  10   7   2       61.42       53.82     26.81 o 
  11   7   2       27.92       34.60     29.53 o 
 -10   8   2      150.49      191.56     31.65 o 
  -9   8   2        2.01        0.00     26.75 o 
  -8   8   2      138.08      163.86     24.58 o 
  -7   8   2        8.66       66.08     25.81 o 
  -6   8   2      438.29      452.52     29.04 o 
  -5   8   2      307.08      339.71     26.69 o 
  -4   8   2      395.60      442.97     27.51 o 
  -3   8   2     1228.07     1217.65     30.79 o 
  -2   8   2       65.94       37.64     22.22 o 
  -1   8   2      256.97      270.84     28.03 o 
   0   8   2        3.27       59.30     25.36 o 
   1   8   2      292.16      267.16     21.27 o 
   2   8   2        0.52       81.49     26.18 o 
   3   8   2      700.84      670.27     36.18 o 
   4   8   2       16.27        2.85     24.36 o 
   5   8   2       35.37       33.17     22.67 o 
   6   8   2      158.98      160.85     32.99 o 
   7   8   2        0.27        0.69     31.41 o 
   8   8   2       37.59      131.10     31.47 o 
   9   8   2       38.73       85.62     36.28 o 
  10   8   2       41.46       85.89     35.91 o 
  -8   9   2        5.29       12.74     28.05 o 
  -7   9   2      124.28      133.77     33.74 o 
  -6   9   2       54.11      102.18     32.33 o 
  -5   9   2      607.79      621.39     28.56 o 
  -4   9   2        6.26       13.77     32.12 o 
  -3   9   2      510.66      460.79     33.51 o 
  -2   9   2      217.75      261.27     22.66 o 
  -1   9   2      342.22      326.14     29.99 o 
   0   9   2      346.09      345.83     30.13 o 
   1   9   2      368.12      444.63     30.14 o 
   2   9   2      367.16      419.50     27.30 o 
   3   9   2       47.52       92.57     29.82 o 
   4   9   2      361.72      338.54     28.65 o 
   5   9   2        0.90        9.01     29.71 o 
   6   9   2      526.68      495.62     30.18 o 
   7   9   2        0.13       19.47     28.41 o 
   8   9   2      593.80      681.18     46.28 o 
  -4  10   2      722.94      824.24     34.93 o 
  -3  10   2       40.71       50.91     33.52 o 
  -2  10   2      500.20      554.96     35.56 o 
  -1  10   2      365.97      398.14     33.13 o 
   0  10   2      409.83      404.10     36.47 o 
   1  10   2      782.20      821.63     33.18 o 
   2  10   2      428.84      433.92     31.72 o 
   3  10   2      227.11      191.35     27.72 o 
   4  10   2      206.92      293.79     52.39 o 
 -15   1   3        6.60       59.68     43.73 o 
 -14   1   3       17.84        5.22     42.13 o 
 -13   1   3        6.66       47.84     37.78 o 
 -12   1   3       21.24       58.32     22.92 o 
 -11   1   3      123.87      164.87     25.37 o 
 -10   1   3      149.64      151.42     20.24 o 
  -9   1   3       61.38       74.34     20.00 o 
  -8   1   3       49.27       51.32     20.18 o 
  -7   1   3     3535.44     3630.57     38.78 o 
  -6   1   3     1890.22     1980.81     48.73 o 
  -5   1   3     1730.14     1853.54     51.91 o 
  -4   1   3    18930.13    19490.55    521.79 o 
  -3   1   3    19007.15    19644.11    274.76 o 
  -2   1   3     3964.19     4362.09     51.74 o 
  -1   1   3     2349.85     2661.58     61.57 o 
   0   1   3      151.82      187.69     25.53 o 
   1   1   3     8194.34     9077.77    299.52 o 
   2   1   3     1793.65     2260.73     81.57 o 
   3   1   3     1783.22     1616.69     28.84 o 
   4   1   3     5255.36     5798.76     96.43 o 
   5   1   3     2766.21     2853.45     46.17 o 
   6   1   3       27.67       34.24     17.84 o 
   7   1   3     1141.94     1198.12     24.55 o 
   8   1   3     2913.26     3017.66     26.20 o 
   9   1   3      376.25      356.83     20.31 o 
  10   1   3      589.98      629.15     23.21 o 
  11   1   3        0.54        0.16     20.92 o 
  12   1   3       64.37       56.61     20.30 o 
  13   1   3        0.39        5.79     25.82 o 
  14   1   3       41.33       54.51     33.85 o 
  15   1   3       34.55       34.19     39.28 o 
 -15   2   3      142.46      129.05     43.13 o 
 -14   2   3       28.31        8.98     28.47 o 
 -13   2   3       96.68      104.53     24.55 o 
 -12   2   3      463.47      481.49     24.10 o 
 -11   2   3      778.13      734.97     26.53 o 
 -10   2   3      440.34      477.91     25.18 o 
  -9   2   3     1497.86     1480.42     32.31 o 
  -8   2   3     2392.70     2418.91     38.93 o 
  -7   2   3       27.67       46.16     16.71 o 
  -6   2   3      636.12      600.67     27.18 o 
  -5   2   3     1741.64     1803.93     39.68 o 
  -4   2   3     1751.51     1854.10     79.93 o 
  -3   2   3    12835.29    12542.75    305.09 o 
  -2   2   3     4653.25     4798.78    148.27 o 
  -1   2   3     1064.21     1310.80     28.48 o 
   0   2   3    11787.27    12830.75    122.33 o 
   1   2   3     5510.13     5915.74    117.30 o 
   2   2   3     3420.38     3676.65     92.56 o 
   3   2   3     8420.42     9346.03    251.58 o 
   4   2   3     2325.82     2479.75     75.20 o 
   5   2   3     1402.46     1664.71     43.98 o 
   6   2   3     1548.54     1574.52     24.94 o 
   7   2   3     1387.65     1366.71     36.06 o 
   8   2   3      856.48      812.61     34.59 o 
   9   2   3      448.60      447.91     19.58 o 
  10   2   3       34.89       70.06     19.36 o 
  11   2   3      108.46      147.13     22.76 o 
  12   2   3        5.95       26.27     23.81 o 
  13   2   3       51.91       58.15     25.63 o 
  14   2   3       48.32       68.01     28.35 o 
  15   2   3       37.88       57.52     34.46 o 
 -15   3   3        1.40       15.65     38.97 o 
 -14   3   3      101.86       77.08     30.63 o 
 -13   3   3       32.87       68.59     26.76 o 
 -12   3   3      476.52      455.30     28.77 o 
 -11   3   3      866.64      955.04     33.59 o 
 -10   3   3     2850.40     2764.76     58.04 o 
  -9   3   3      295.42      322.19     23.29 o 
  -8   3   3     3339.77     3091.42     32.62 o 
  -7   3   3     6802.09     6584.18    145.26 o 
  -6   3   3     1098.42     1049.86     26.14 o 
  -5   3   3     1640.53     1520.88     28.17 o 
  -4   3   3     9377.93     8776.10    186.46 o 
  -3   3   3     7178.27     6531.18    235.95 o 
  -2   3   3     1667.83     1494.12     25.99 o 
  -1   3   3    29478.71    29644.63    358.82 o 
   0   3   3     9775.20    10594.21     71.05 o 
   1   3   3    12934.93    13493.45    237.71 o 
   2   3   3      772.12      835.81     24.99 o 
   3   3   3      860.05      852.35     30.94 o 
   4   3   3       60.69       96.39     24.36 o 
   5   3   3      641.42      649.25     29.85 o 
   6   3   3     2178.47     2210.62     36.52 o 
   7   3   3     1465.46     1514.24     33.64 o 
   8   3   3     1258.05     1295.59     35.38 o 
   9   3   3      570.16      595.70     22.43 o 
  10   3   3      318.91      339.08     20.55 o 
  11   3   3       39.52       71.36     23.10 o 
  12   3   3      122.68      141.11     24.29 o 
  13   3   3       47.32       48.40     25.72 o 
  14   3   3       45.99       53.31     26.68 o 
  15   3   3       73.12       89.66     32.54 o 
 -14   4   3        1.21        0.00     36.62 o 
 -13   4   3      170.27      194.15     31.95 o 
 -12   4   3        9.09       40.28     28.74 o 
 -11   4   3      646.55      612.43     24.77 o 
 -10   4   3       37.35       57.56     24.44 o 
  -9   4   3     3734.09     3595.31     54.24 o 
  -8   4   3      920.82      911.46     24.03 o 
  -7   4   3     3213.25     3083.06     43.46 o 
  -6   4   3     1271.25     1193.13     26.57 o 
  -5   4   3      451.14      482.25     22.72 o 
  -4   4   3     2478.68     2218.81     54.11 o 
  -3   4   3     3394.66     3056.83     78.73 o 
  -2   4   3     6220.09     5783.65    127.01 o 
  -1   4   3     2825.90     2453.34     41.53 o 
   0   4   3    11947.99    11649.26    190.76 o 
   1   4   3     1062.92     1153.97     25.66 o 
   2   4   3     6617.18     6607.66    151.96 o 
   3   4   3     1091.29     1160.21     42.41 o 
   4   4   3     5863.35     5907.82    129.17 o 
   5   4   3      602.18      699.13     22.87 o 
   6   4   3     6017.43     6262.85    207.68 o 
   7   4   3      624.30      602.38     25.88 o 
   8   4   3     2234.51     2151.55     61.65 o 
   9   4   3     1670.52     1644.42     50.18 o 
  10   4   3      137.07      138.38     21.24 o 
  11   4   3     1170.30     1186.98     25.86 o 
  12   4   3       72.03       73.09     23.49 o 
  13   4   3      289.02      360.12     27.17 o 
  14   4   3       94.55       85.58     30.39 o 
 -14   5   3      313.27      363.21     38.18 o 
 -13   5   3       10.06       29.69     30.17 o 
 -12   5   3      335.90      377.40     30.31 o 
 -11   5   3      152.97      172.12     26.53 o 
 -10   5   3      779.95      828.73     30.40 o 
  -9   5   3      188.48      198.85     25.01 o 
  -8   5   3     3431.85     3257.38     42.46 o 
  -7   5   3      141.10      147.26     19.95 o 
  -6   5   3     1240.30     1201.61     26.56 o 
  -5   5   3     1373.51     1312.76     25.38 o 
  -4   5   3      526.69      502.74     22.49 o 
  -3   5   3     5321.17     4767.79    125.46 o 
  -2   5   3     6438.77     6066.06    103.91 o 
  -1   5   3     3186.56     2938.92     64.81 o 
   0   5   3     8314.37     7948.60    100.04 o 
   1   5   3     6061.54     5842.06    180.73 o 
   2   5   3      194.95      207.33     21.38 o 
   3   5   3     9600.33     9133.35    319.73 o 
   4   5   3      425.84      380.16     24.52 o 
   5   5   3     7664.84     7540.78    254.65 o 
   6   5   3      219.54      232.11     23.20 o 
   7   5   3     4839.77     4864.53    196.79 o 
   8   5   3      888.74      818.24     23.54 o 
   9   5   3     1114.23     1034.84     25.00 o 
  10   5   3     1715.93     1584.03     27.25 o 
  11   5   3      123.49      116.19     27.23 o 
  12   5   3      959.95      948.13     28.60 o 
  13   5   3       35.20       27.98     28.62 o 
 -13   6   3      675.64      690.50     35.56 o 
 -12   6   3        0.25       17.95     25.99 o 
 -11   6   3     1447.22     1573.47     35.97 o 
 -10   6   3        0.61       13.78     25.03 o 
  -9   6   3     2265.33     2258.34     47.90 o 
  -8   6   3      133.88      159.70     20.83 o 
  -7   6   3     3674.77     3517.46     40.76 o 
  -6   6   3      608.40      624.74     27.22 o 
  -5   6   3     2363.63     2263.25     28.03 o 
  -4   6   3     6494.26     6034.53     66.46 o 
  -3   6   3      359.91      357.63     24.73 o 
  -2   6   3     7148.21     6582.73     88.89 o 
  -1   6   3     2830.95     2592.58     37.71 o 
   0   6   3     6394.71     5993.64    135.24 o 
   1   6   3     1935.41     1825.03     62.07 o 
   2   6   3     6855.74     6573.19     97.07 o 
   3   6   3      798.91      813.47     24.27 o 
   4   6   3     6270.94     5984.87    213.57 o 
   5   6   3     1614.97     1543.48     84.18 o 
   6   6   3     2460.86     2358.66     74.60 o 
   7   6   3      205.57      220.51     26.07 o 
   8   6   3     1289.82     1102.05     42.06 o 
   9   6   3      466.89      456.77     29.48 o 
  10   6   3      352.11      289.41     28.21 o 
  11   6   3      434.88      425.90     29.35 o 
  12   6   3       12.11       16.08     27.30 o 
 -11   7   3       80.11       94.67     30.21 o 
 -10   7   3      919.87      966.15     31.43 o 
  -9   7   3        2.81       52.78     25.74 o 
  -8   7   3     2518.58     2645.73     31.65 o 
  -7   7   3      197.30      187.86     25.17 o 
  -6   7   3     5058.97     5049.45     64.30 o 
  -5   7   3     4514.72     4454.66    110.46 o 
  -4   7   3     2049.08     1974.14     39.83 o 
  -3   7   3     6244.73     5788.99    108.65 o 
  -2   7   3      467.46      466.96     26.94 o 
  -1   7   3     2595.14     2275.81     65.31 o 
   0   7   3     1315.57     1282.83     37.72 o 
   1   7   3     3630.22     3555.04     51.19 o 
   2   7   3       39.70       56.84     22.27 o 
   3   7   3     3212.10     3184.51     64.69 o 
   4   7   3     1368.70     1376.17     62.09 o 
   5   7   3      999.19      962.12     43.01 o 
   6   7   3      632.75      571.82     37.36 o 
   7   7   3      555.06      601.82     29.25 o 
   8   7   3      388.66      427.46     27.46 o 
   9   7   3      516.26      552.47     32.02 o 
  10   7   3      203.17      181.67     30.56 o 
  11   7   3      291.92      322.47     31.71 o 
 -10   8   3       21.03       37.33     33.20 o 
  -9   8   3      124.58      154.83     28.72 o 
  -8   8   3       24.81       44.54     24.74 o 
  -7   8   3     1184.12     1243.26     39.39 o 
  -6   8   3      512.83      610.61     27.87 o 
  -5   8   3     2475.54     2642.59     34.44 o 
  -4   8   3     1543.04     1582.28     31.05 o 
  -3   8   3      219.94      289.96     27.30 o 
  -2   8   3      547.78      568.78     39.28 o 
  -1   8   3        1.14       12.60     26.42 o 
   0   8   3     2171.21     2121.97     75.26 o 
   1   8   3       66.69       81.22     22.60 o 
   2   8   3     5136.29     4931.66     73.55 o 
   3   8   3       43.22       45.25     22.99 o 
   4   8   3     2361.31     2358.60     65.04 o 
   5   8   3      247.62      260.83     41.62 o 
   6   8   3      757.82      772.56     45.34 o 
   7   8   3      544.88      547.38     27.84 o 
   8   8   3      540.07      559.94     32.56 o 
   9   8   3      284.52      321.33     40.36 o 
  10   8   3      209.75      146.28     30.46 o 
  -8   9   3       54.38       73.52     32.31 o 
  -7   9   3      173.51      227.84     32.07 o 
  -6   9   3      671.83      691.25     60.87 o 
  -5   9   3      420.96      496.99     29.31 o 
  -4   9   3     1223.65     1226.35     49.09 o 
  -3   9   3      706.82      755.19     31.40 o 
  -2   9   3      100.64      107.87     28.45 o 
  -1   9   3      887.71      948.48     54.70 o 
   0   9   3       55.33       80.39     26.53 o 
   1   9   3     1993.73     1976.81     29.72 o 
   2   9   3      368.61      357.57     35.85 o 
   3   9   3     2480.65     2478.08     76.76 o 
   4   9   3        6.53        0.00     28.29 o 
   5   9   3     1442.88     1462.17     54.89 o 
   6   9   3      430.57      482.47     30.17 o 
   7   9   3      447.69      437.92     31.69 o 
  -4  10   3      272.56      287.53     35.51 o 
  -3  10   3      276.56      329.19     33.39 o 
  -2  10   3      675.24      691.21     38.68 o 
  -1  10   3        0.49       12.49     27.57 o 
   0  10   3      582.78      707.07     34.39 o 
   1  10   3       14.74       47.02     39.02 o 
   2  10   3      439.97      486.86     41.77 o 
   3  10   3        0.32       11.45     30.37 o 
   4  10   3      597.45      646.74     35.98 o 
 -15   0   4       20.13        3.61     47.27 o 
 -14   0   4      604.40      594.19     46.11 o 
 -13   0   4      168.46      223.28     51.72 o 
 -12   0   4     3022.44     2866.47     63.98 o 
 -11   0   4      867.22      912.02     55.08 o 
 -10   0   4     5393.25     5680.06     71.20 o 
  -9   0   4     1101.19     1054.30     37.73 o 
  -8   0   4        6.66       62.95     31.99 o 
  -7   0   4      499.83      503.29     24.75 o 
  -6   0   4     1188.01     1129.59     45.53 o 
  -5   0   4    10961.31    11044.29    187.15 o 
  -4   0   4     8172.82     7489.54    285.66 o 
  -3   0   4    19893.66    20459.04    640.15 o 
  -2   0   4     4447.11     4483.81     87.00 o 
  -1   0   4       15.73       61.37     40.12 o 
   0   0   4    18404.77    18974.18    350.40 o 
   1   0   4     2962.11     3158.96     75.72 o 
   2   0   4     8856.00     9793.99    239.57 o 
   3   0   4    56194.12    58735.12    219.60 o 
   4   0   4     1367.39     1432.33     32.85 o 
   5   0   4    15521.72    15765.80    159.02 o 
   6   0   4    17114.00    17226.71    161.00 o 
   7   0   4     1458.07     1360.15     47.40 o 
   8   0   4     3758.57     3724.07    133.91 o 
   9   0   4     1177.37     1113.22     71.38 o 
  10   0   4     1256.17     1212.20     90.13 o 
  11   0   4      594.00      474.85     40.26 o 
  12   0   4     2007.36     2057.77     65.24 o 
  13   0   4      363.39      345.19     36.94 o 
  14   0   4      969.86      920.52     53.17 o 
  15   0   4      503.64      474.93     47.58 o 
 -15   1   4      136.31      167.35     47.84 o 
 -14   1   4        4.38        0.00     39.60 o 
 -13   1   4     1017.12     1098.69     92.03 o 
 -12   1   4      168.99      185.72     29.35 o 
 -11   1   4     3409.93     3363.97     66.78 o 
 -10   1   4     1389.54     1385.52     26.05 o 
  -9   1   4     1200.20     1232.08     36.92 o 
  -8   1   4     3037.33     2896.69     63.76 o 
  -7   1   4       13.32       49.81     18.57 o 
  -6   1   4    10477.85    10627.38    272.00 o 
  -5   1   4     6022.72     5914.95    136.37 o 
  -4   1   4    39786.33    41384.86    910.36 o 
  -3   1   4     3791.16     3947.20     66.00 o 
  -2   1   4    26928.49    28629.56    534.04 o 
  -1   1   4     9229.05    10059.85    266.67 o 
   0   1   4     4870.91     5430.40    169.89 o 
   1   1   4     1164.31     1224.38     63.50 o 
   2   1   4    29284.51    31369.02    742.43 o 
   3   1   4      836.68      809.85     28.81 o 
   4   1   4    15794.18    16302.79    186.08 o 
   5   1   4    12050.00    12388.60    221.45 o 
   6   1   4      550.07      512.97     19.28 o 
   7   1   4    11331.33    11479.19    165.78 o 
   8   1   4      190.92      225.32     21.07 o 
   9   1   4     1704.15     1766.09     24.86 o 
  10   1   4     1039.92     1003.01     25.55 o 
  11   1   4     1386.98     1370.65     40.56 o 
  12   1   4        0.39        1.89     25.13 o 
  13   1   4     1198.49     1120.60     57.90 o 
  14   1   4      121.89      127.22     31.53 o 
  15   1   4      400.17      429.19     39.40 o 
 -15   2   4       73.88      121.18     57.08 o 
 -14   2   4      476.00      417.88     37.18 o 
 -13   2   4       12.81       55.53     28.77 o 
 -12   2   4     1324.62     1213.19     48.20 o 
 -11   2   4      233.52      255.18     22.70 o 
 -10   2   4     4248.87     4063.62    114.92 o 
  -9   2   4     2032.80     2038.42     41.01 o 
  -8   2   4     5856.86     5557.94    114.28 o 
  -7   2   4     3242.92     3165.63     80.58 o 
  -6   2   4    13288.28    13151.11    323.84 o 
  -5   2   4    14070.36    13955.67    601.32 o 
  -4   2   4     3956.25     3831.33    112.37 o 
  -3   2   4    25549.05    26533.07    536.73 o 
  -2   2   4       58.36       59.60     19.10 o 
  -1   2   4    25161.11    26893.07    413.91 o 
   0   2   4     4236.89     4482.16     83.26 o 
   1   2   4     9925.34    11280.64    152.71 o 
   2   2   4     8483.95     9016.12    205.04 o 
   3   2   4    14480.15    15841.57    352.71 o 
   4   2   4    10131.91    10852.89    256.39 o 
   5   2   4     1361.25     1464.92     28.18 o 
   6   2   4     3731.80     3809.30     76.90 o 
   7   2   4       43.06       47.53     16.70 o 
   8   2   4     2479.31     2536.82     55.66 o 
   9   2   4       12.27       31.97     18.39 o 
  10   2   4      764.63      776.92     22.95 o 
  11   2   4        1.63       22.45     23.01 o 
  12   2   4      716.78      685.80     28.59 o 
  13   2   4        2.56       20.37     26.35 o 
  14   2   4      309.83      275.78     28.44 o 
  15   2   4        5.71        7.12     33.88 o 
 -15   3   4      467.13      488.78     39.41 o 
 -14   3   4       14.39       25.77     34.55 o 
 -13   3   4      407.57      459.92     28.99 o 
 -12   3   4       15.28       26.60     30.85 o 
 -11   3   4      274.32      297.42     27.83 o 
 -10   3   4      563.87      584.37     27.20 o 
  -9   3   4     2365.70     2274.15     52.06 o 
  -8   3   4     2088.64     2123.96     26.87 o 
  -7   3   4     4178.60     3819.72     95.31 o 
  -6   3   4     2340.17     2240.88     35.76 o 
  -5   3   4       85.60       81.46     18.24 o 
  -4   3   4     4345.92     4260.01     93.39 o 
  -3   3   4       41.51       97.78     22.06 o 
  -2   3   4    22761.19    23637.52    435.23 o 
  -1   3   4     1561.28     1610.50     38.66 o 
   0   3   4    23958.85    24957.28    314.81 o 
   1   3   4       82.73      122.36     20.70 o 
   2   3   4     7979.73     8477.69    192.69 o 
   3   3   4     2319.46     2473.51     65.13 o 
   4   3   4     2950.33     3127.05     77.00 o 
   5   3   4     1017.27      973.38     31.08 o 
   6   3   4     5122.46     5179.14    115.68 o 
   7   3   4     1803.74     1745.34     80.03 o 
   8   3   4      968.67      965.85     23.57 o 
   9   3   4     1549.87     1548.39     32.33 o 
  10   3   4        4.64       24.39     21.52 o 
  11   3   4      997.17     1076.11     24.20 o 
  12   3   4        8.54       36.12     24.31 o 
  13   3   4      226.07      247.59     24.87 o 
  14   3   4        0.26        0.00     29.21 o 
 -14   4   4      468.17      506.72     34.88 o 
 -13   4   4       91.90      101.36     29.09 o 
 -12   4   4       49.07       65.23     30.24 o 
 -11   4   4      101.73      135.18     24.63 o 
 -10   4   4      125.95      198.93     24.53 o 
  -9   4   4      856.13      901.94     30.23 o 
  -8   4   4     1655.33     1590.19     29.56 o 
  -7   4   4     1923.39     1849.30     35.90 o 
  -6   4   4      516.33      548.02     20.09 o 
  -5   4   4       42.92       40.08     17.57 o 
  -4   4   4     2301.03     2098.64     86.11 o 
  -3   4   4      456.00      506.87     23.79 o 
  -2   4   4      192.33      160.81     24.05 o 
  -1   4   4     8375.56     8376.07    150.17 o 
   0   4   4     1675.26     1538.05     34.02 o 
   1   4   4     4766.50     4667.02     84.46 o 
   2   4   4      514.13      539.21     27.05 o 
   3   4   4        3.22        7.35     20.56 o 
   4   4   4      925.50      939.89     26.28 o 
   5   4   4     1547.21     1510.20     28.88 o 
   6   4   4       34.95       80.88     23.96 o 
   7   4   4     4144.22     4149.21     41.13 o 
   8   4   4     1836.88     1771.32     56.91 o 
   9   4   4       56.58       90.72     23.18 o 
  10   4   4     1579.49     1604.36     35.84 o 
  11   4   4       89.39      135.20     22.39 o 
  12   4   4      275.83      281.93     23.81 o 
  13   4   4        6.20       33.61     26.92 o 
  14   4   4       51.08       72.50     30.51 o 
 -13   5   4       14.20       34.47     30.16 o 
 -12   5   4       14.20       57.89     30.28 o 
 -11   5   4       69.44      116.17     25.19 o 
 -10   5   4       36.32       36.85     29.44 o 
  -9   5   4      221.84      264.94     23.27 o 
  -8   5   4      607.51      618.29     23.12 o 
  -7   5   4     1231.97     1178.39     28.09 o 
  -6   5   4     2529.09     2350.71     46.36 o 
  -5   5   4      117.78       98.47     22.21 o 
  -4   5   4      185.63      181.05     20.99 o 
  -3   5   4       89.85       92.32     21.07 o 
  -2   5   4       22.84       33.30     20.63 o 
  -1   5   4      720.61      698.16     25.80 o 
   0   5   4     5569.30     5107.67    133.38 o 
   1   5   4      839.65      824.33     24.37 o 
   2   5   4     1143.00     1044.08     23.38 o 
   3   5   4     3195.08     3157.69     94.41 o 
   4   5   4      223.30      262.12     34.86 o 
   5   5   4        5.47       30.00     23.13 o 
   6   5   4      895.19      880.54     31.47 o 
   7   5   4       54.02       44.08     32.04 o 
   8   5   4      232.53      237.73     27.06 o 
   9   5   4     1451.49     1442.37     49.07 o 
  10   5   4       99.56      122.71     25.98 o 
  11   5   4      550.43      520.18     24.96 o 
  12   5   4        0.04       47.01     26.95 o 
  13   5   4        2.54       28.10     29.12 o 
 -12   6   4       27.02       45.21     29.45 o 
 -11   6   4      198.78      233.46     33.17 o 
 -10   6   4       60.46       48.78     25.95 o 
  -9   6   4      136.48      190.74     24.76 o 
  -8   6   4      305.90      315.09     29.92 o 
  -7   6   4      454.18      446.41     24.84 o 
  -6   6   4      316.55      336.76     21.70 o 
  -5   6   4      996.35     1018.64     23.24 o 
  -4   6   4        2.28       23.32     20.49 o 
  -3   6   4       23.38       47.03     23.94 o 
  -2   6   4        2.67       10.01     22.17 o 
  -1   6   4      697.37      710.73     22.25 o 
   0   6   4      946.03      884.60     31.13 o 
   1   6   4     2064.89     1894.76     58.94 o 
   2   6   4     1961.29     2000.75     36.77 o 
   3   6   4        6.53        9.44     22.60 o 
   4   6   4      317.92      306.13     37.25 o 
   5   6   4      329.18      291.71     23.51 o 
   6   6   4       11.17        2.54     23.08 o 
   7   6   4        1.59       56.33     26.05 o 
   8   6   4       93.37      121.20     25.10 o 
   9   6   4       62.70       68.29     33.21 o 
  10   6   4       53.89       67.15     29.68 o 
  11   6   4       34.17       43.53     28.14 o 
  12   6   4        2.92       11.29     27.30 o 
 -11   7   4       62.77       52.85     28.75 o 
 -10   7   4      183.38      242.71     30.68 o 
  -9   7   4       17.10       21.00     22.88 o 
  -8   7   4       40.64       53.04     24.76 o 
  -7   7   4      163.69      199.47     22.17 o 
  -6   7   4      165.60      220.84     26.89 o 
  -5   7   4        7.71       43.00     24.33 o 
  -4   7   4        0.05       15.45     38.45 o 
  -3   7   4       25.07        2.84     24.67 o 
  -2   7   4       20.49       53.84     25.54 o 
  -1   7   4        3.39       37.32     25.35 o 
   0   7   4        0.13        0.20     23.00 o 
   1   7   4       11.13       27.50     20.69 o 
   2   7   4        1.53       28.52     22.29 o 
   3   7   4        0.05       36.64     22.93 o 
   4   7   4        6.47       33.98     39.70 o 
   5   7   4       23.76       44.50     26.33 o 
   6   7   4       25.57       64.38     26.52 o 
   7   7   4        0.21        2.58     25.32 o 
   8   7   4        3.24       22.44     33.98 o 
   9   7   4       11.95        0.00     27.64 o 
  10   7   4       18.99       25.88     30.27 o 
  11   7   4       29.55       19.80     34.83 o 
 -10   8   4       30.56       58.04     31.52 o 
  -9   8   4       40.14       72.29     30.91 o 
  -8   8   4      378.66      400.20     28.90 o 
  -7   8   4      224.38      232.00     25.83 o 
  -6   8   4      131.09      197.11     30.29 o 
  -5   8   4      190.38      211.50     28.56 o 
  -4   8   4       29.42       44.35     22.61 o 
  -3   8   4      405.41      422.69     23.38 o 
  -2   8   4      148.12      164.40     25.25 o 
  -1   8   4     1529.19     1580.89     25.91 o 
   0   8   4      439.62      441.14     24.42 o 
   1   8   4     1178.24     1106.93     26.42 o 
   2   8   4      894.60      857.49     24.74 o 
   3   8   4       11.85        0.00     25.48 o 
   4   8   4      274.37      274.10     28.20 o 
   5   8   4       21.44       40.88     23.35 o 
   6   8   4       38.38       44.73     26.51 o 
   7   8   4       46.88       40.17     29.16 o 
   8   8   4       51.61       54.35     30.12 o 
   9   8   4        8.58       56.21     34.67 o 
  -7   9   4      139.17      162.27     26.57 o 
  -6   9   4      535.42      580.81     34.32 o 
  -5   9   4        8.18       25.47     30.74 o 
  -4   9   4      234.40      275.22     27.78 o 
  -3   9   4      101.98      120.01     26.84 o 
  -2   9   4      245.01      250.95     34.30 o 
  -1   9   4      236.45      296.81     27.92 o 
   0   9   4     1094.49     1147.24     27.31 o 
   1   9   4       92.81      104.35     26.31 o 
   2   9   4      435.89      476.50     29.99 o 
   3   9   4      197.95      195.73     31.43 o 
   4   9   4       34.47       63.55     25.99 o 
   5   9   4       12.18       30.60     31.95 o 
   6   9   4      128.83      119.10     28.30 o 
   7   9   4      233.17      216.20     30.30 o 
  -4  10   4       47.11       99.05     32.49 o 
  -3  10   4       21.78       67.29     31.22 o 
  -2  10   4      151.57      183.53     31.45 o 
  -1  10   4      236.28      267.36     46.25 o 
   0  10   4        9.76       67.84     31.61 o 
   1  10   4     1339.47     1334.10     44.18 o 
   2  10   4       94.89      106.32     32.04 o 
   3  10   4      523.72      546.87     30.36 o 
 -15   1   5        5.71       41.09     35.85 o 
 -14   1   5       20.39       25.46     32.81 o 
 -13   1   5      263.34      264.39     40.34 o 
 -12   1   5       49.86       66.17     30.25 o 
 -11   1   5      753.91      757.60     24.45 o 
 -10   1   5       77.32      101.49     26.95 o 
  -9   1   5      873.44      793.24     28.59 o 
  -8   1   5      585.15      609.39     21.71 o 
  -7   1   5     1065.79     1061.38     43.39 o 
  -6   1   5       37.00       78.71     15.98 o 
  -5   1   5     1831.08     1894.68     34.95 o 
  -4   1   5      573.00      616.56     22.47 o 
  -3   1   5      479.80      536.42     20.28 o 
  -2   1   5      654.39      677.90     23.17 o 
  -1   1   5     8458.05     9386.50    284.71 o 
   0   1   5     1392.51     1545.54     44.54 o 
   1   1   5      249.30      253.90     30.21 o 
   2   1   5       44.31       78.88     30.97 o 
   3   1   5     9532.32    10079.48    127.76 o 
   4   1   5      112.91      175.14     20.22 o 
   5   1   5      123.11      148.04     22.00 o 
   6   1   5      562.97      613.60     19.76 o 
   7   1   5        3.21       46.70     20.54 o 
   8   1   5       68.29       94.04     19.85 o 
   9   1   5      620.15      646.46     31.97 o 
  10   1   5     1345.45     1354.71     28.35 o 
  11   1   5       26.97       65.53     27.54 o 
  12   1   5      382.02      372.72     26.99 o 
  13   1   5        3.95       66.45     30.93 o 
  14   1   5        8.02       22.89     33.87 o 
  15   1   5       10.61        0.00     37.65 o 
 -15   2   5      117.75      138.66     50.24 o 
 -14   2   5       53.84       50.70     29.65 o 
 -13   2   5      123.45      115.05     22.93 o 
 -12   2   5      717.32      678.78     25.30 o 
 -11   2   5      509.42      559.28     25.76 o 
 -10   2   5      598.99      613.27     23.40 o 
  -9   2   5      743.70      789.05     22.05 o 
  -8   2   5        3.30       19.03     18.50 o 
  -7   2   5      447.22      443.18     22.40 o 
  -6   2   5     3451.67     3301.22    157.82 o 
  -5   2   5        8.16       42.98     22.90 o 
  -4   2   5    14235.35    14554.64    354.40 o 
  -3   2   5       93.42      121.20     21.94 o 
  -2   2   5      728.33      774.85     23.33 o 
  -1   2   5     1460.35     1655.06     29.91 o 
   0   2   5      408.87      444.07     23.29 o 
   1   2   5     3261.81     3432.38    112.30 o 
   2   2   5    15661.67    16966.34    543.61 o 
   3   2   5     7263.30     7226.52    214.98 o 
   4   2   5     1942.56     2331.43    111.41 o 
   5   2   5     1667.51     1708.68     48.28 o 
   6   2   5      285.73      328.96     22.05 o 
   7   2   5       26.10       17.77     17.79 o 
   8   2   5      192.74      226.15     18.47 o 
   9   2   5     1312.88     1309.45     35.57 o 
  10   2   5       16.73       24.26     19.20 o 
  11   2   5     1283.73     1253.11     46.40 o 
  12   2   5      101.53      149.69     24.36 o 
  13   2   5       15.70       17.86     25.22 o 
  14   2   5       31.00       33.16     28.20 o 
 -15   3   5        2.36        6.70     35.29 o 
 -14   3   5      237.04      257.51     37.10 o 
 -13   3   5      104.52       98.54     28.50 o 
 -12   3   5      209.01      247.24     28.92 o 
 -11   3   5      177.26      167.96     27.94 o 
 -10   3   5      367.01      359.55     22.18 o 
  -9   3   5      128.40      159.07     22.63 o 
  -8   3   5      901.92      906.96     36.67 o 
  -7   3   5     1335.56     1303.12     39.88 o 
  -6   3   5     1057.05     1027.37     28.72 o 
  -5   3   5     8808.71     8481.74    284.94 o 
  -4   3   5      118.39      171.62     21.27 o 
  -3   3   5     8835.92     8589.05    188.67 o 
  -2   3   5     4134.07     4263.79     96.62 o 
  -1   3   5     4938.15     5255.66     88.54 o 
   0   3   5     1218.59     1295.55     25.41 o 
   1   3   5    11622.63    12482.65    362.47 o 
   2   3   5     5403.61     5594.98    184.51 o 
   3   3   5     2366.64     2365.81     74.03 o 
   4   3   5    11240.69    11550.60    469.98 o 
   5   3   5      725.59      743.17     23.60 o 
   6   3   5     1594.37     1621.36     60.69 o 
   7   3   5      144.07      158.92     22.68 o 
   8   3   5      531.75      549.30     21.22 o 
   9   3   5       18.75       34.74     21.28 o 
  10   3   5     1786.54     1703.91     41.77 o 
  11   3   5      245.00      252.43     22.78 o 
  12   3   5      202.01      183.89     24.59 o 
  13   3   5      195.24      211.62     25.30 o 
  14   3   5        2.46       36.31     29.02 o 
 -14   4   5       63.51       67.81     35.52 o 
 -13   4   5      222.02      245.43     29.89 o 
 -12   4   5      236.68      284.85     30.35 o 
 -11   4   5       57.42       84.03     28.40 o 
 -10   4   5     1275.92     1303.50     63.36 o 
  -9   4   5      138.21      135.23     23.62 o 
  -8   4   5     2197.36     2246.08     55.77 o 
  -7   4   5      922.63      943.55     24.73 o 
  -6   4   5     4225.74     3895.41    120.96 o 
  -5   4   5      235.66      231.32     20.30 o 
  -4   4   5     3905.61     3783.16     82.09 o 
  -3   4   5     1328.78     1332.60     33.98 o 
  -2   4   5     2410.56     2358.15     42.31 o 
  -1   4   5     1130.66     1151.59     50.06 o 
   0   4   5     4259.88     4316.43     69.46 o 
   1   4   5      223.28      228.13     24.53 o 
   2   4   5     3682.28     3560.76    100.04 o 
   3   4   5     7780.86     7907.29    189.16 o 
   4   4   5      267.55      286.09     21.87 o 
   5   4   5     6011.12     5896.97     89.85 o 
   6   4   5       39.54       57.44     29.39 o 
   7   4   5     1029.06      937.35     25.36 o 
   8   4   5      139.61      202.58     23.69 o 
   9   4   5     2014.39     2016.08     44.43 o 
  10   4   5      115.95      121.61     23.09 o 
  11   4   5     1409.06     1444.41     27.47 o 
  12   4   5      257.63      276.28     27.00 o 
  13   4   5      178.05      166.45     26.96 o 
  14   4   5       52.14       74.11     31.83 o 
 -13   5   5      111.66      142.52     33.36 o 
 -12   5   5      289.09      330.10     32.54 o 
 -11   5   5      460.22      470.20     26.84 o 
 -10   5   5       61.93       54.61     25.58 o 
  -9   5   5     2647.52     2649.89     54.42 o 
  -8   5   5      159.58      160.27     25.10 o 
  -7   5   5     4376.53     4291.81     52.61 o 
  -6   5   5        4.58        0.00     20.65 o 
  -5   5   5     2291.29     2193.95     36.78 o 
  -4   5   5      788.21      763.36     28.30 o 
  -3   5   5     2502.86     2394.75     62.92 o 
  -2   5   5     2191.55     2075.77     61.99 o 
  -1   5   5     6914.59     6736.98    101.33 o 
   0   5   5      905.90      952.37     25.53 o 
   1   5   5     5549.79     5470.22    144.73 o 
   2   5   5     1118.46     1230.60     46.15 o 
   3   5   5      534.70      567.46     21.90 o 
   4   5   5     3343.79     3300.48     84.44 o 
   5   5   5     1078.04     1159.72     56.93 o 
   6   5   5     3752.15     3787.98     54.18 o 
   7   5   5      858.68      843.83     46.61 o 
   8   5   5     1804.78     1691.56     48.56 o 
   9   5   5       21.47       65.04     24.79 o 
  10   5   5     1230.93     1195.80     27.91 o 
  11   5   5      237.85      269.34     25.36 o 
  12   5   5      631.85      598.38     26.36 o 
  13   5   5      102.15      125.04     29.12 o 
 -12   6   5      210.92      258.81     33.45 o 
 -11   6   5      713.05      766.16     30.99 o 
 -10   6   5      739.62      798.67     30.98 o 
  -9   6   5      567.86      572.91     27.49 o 
  -8   6   5     3711.88     3724.29     84.92 o 
  -7   6   5      402.51      422.20     25.31 o 
  -6   6   5     3977.54     3889.67     59.79 o 
  -5   6   5       78.08       58.95     25.03 o 
  -4   6   5     2210.06     2072.75     46.44 o 
  -3   6   5      433.06      481.04     26.20 o 
  -2   6   5     9273.70     8576.01    313.54 o 
  -1   6   5     1556.82     1397.23     46.65 o 
   0   6   5     7594.61     7129.06    196.75 o 
   1   6   5     3676.23     3532.81     77.53 o 
   2   6   5      302.61      359.70     28.90 o 
   3   6   5     2330.38     2311.23     27.49 o 
   4   6   5      399.07      341.87     26.52 o 
   5   6   5     3468.77     3389.54    117.13 o 
   6   6   5     1189.04     1099.71     49.72 o 
   7   6   5     3872.23     3724.96     93.00 o 
   8   6   5       42.71        0.00     27.97 o 
   9   6   5      428.25      453.10     27.67 o 
  10   6   5      109.40      168.99     30.99 o 
  11   6   5       41.38       51.13     29.24 o 
  12   6   5       39.17       29.86     29.17 o 
 -11   7   5      219.60      257.15     33.44 o 
 -10   7   5      639.49      691.90     39.55 o 
  -9   7   5      752.51      767.69     29.19 o 
  -8   7   5      285.04      297.06     25.49 o 
  -7   7   5     2598.94     2518.03     55.62 o 
  -6   7   5        3.29       40.91     23.86 o 
  -5   7   5     4269.72     4252.19    157.90 o 
  -4   7   5       63.45       96.45     23.56 o 
  -3   7   5     7962.44     7582.49    292.64 o 
  -2   7   5       26.11       23.95     26.18 o 
  -1   7   5     7955.28     7547.63    181.76 o 
   0   7   5     2909.73     2872.15     58.22 o 
   1   7   5     2153.35     2108.45     36.56 o 
   2   7   5     3772.86     3803.35    111.48 o 
   3   7   5      405.38      428.38     26.38 o 
   4   7   5     1481.74     1456.58     66.08 o 
   5   7   5      581.49      565.68     24.42 o 
   6   7   5     3474.52     3453.93     87.19 o 
   7   7   5       17.46       17.12     28.27 o 
   8   7   5     1895.95     1789.24     44.92 o 
   9   7   5      296.19      281.82     28.23 o 
  10   7   5      218.81      217.98     34.01 o 
  11   7   5       31.39       25.08     31.52 o 
  -9   8   5      200.36      195.89     31.21 o 
  -8   8   5      657.01      694.43     27.01 o 
  -7   8   5        0.30       52.22     26.70 o 
  -6   8   5     1274.17     1392.37     49.06 o 
  -5   8   5       36.66       46.90     24.79 o 
  -4   8   5     1771.99     1776.62     37.10 o 
  -3   8   5      170.33      169.05     27.61 o 
  -2   8   5     1812.76     1829.48     36.38 o 
  -1   8   5      828.55      821.37     28.33 o 
   0   8   5     1180.07     1086.72     42.84 o 
   1   8   5     2269.83     2315.23     73.64 o 
   2   8   5      860.34      805.81     24.93 o 
   3   8   5      681.83      647.58     25.53 o 
   4   8   5     1216.21     1224.91     40.55 o 
   5   8   5     1020.50     1011.88     47.88 o 
   6   8   5      276.68      322.07     30.52 o 
   7   8   5     1641.55     1761.10     75.18 o 
   8   8   5       78.38       74.10     39.91 o 
   9   8   5      631.67      621.27     41.62 o 
  -7   9   5      305.55      317.85     31.61 o 
  -6   9   5      234.66      272.24     35.32 o 
  -5   9   5      569.83      562.25     33.09 o 
  -4   9   5       37.79       56.92     33.64 o 
  -3   9   5      780.08      759.41     52.21 o 
  -2   9   5      113.92       73.13     28.28 o 
  -1   9   5      294.42      344.44     29.94 o 
   0   9   5      808.56      804.46     43.88 o 
   1   9   5      141.72      149.77     28.77 o 
   2   9   5      579.68      589.81     28.48 o 
   3   9   5      550.60      551.17     31.69 o 
   4   9   5      149.16      193.85     41.56 o 
   5   9   5      461.92      489.19     30.23 o 
   6   9   5      538.96      570.56     33.28 o 
   7   9   5        7.87       39.75     32.16 o 
  -3  10   5       27.41       45.05     35.37 o 
  -2  10   5      674.66      654.35     30.55 o 
  -1  10   5      201.72      242.81     30.19 o 
   0  10   5      209.79      315.45     34.66 o 
   1  10   5      362.72      417.15     44.23 o 
   2  10   5      179.25      252.58     34.58 o 
 -15   0   6      272.25      283.00     66.69 o 
 -14   0   6       21.10        9.67     59.98 o 
 -13   0   6     1286.09     1184.77     57.85 o 
 -12   0   6      347.63      343.76     41.08 o 
 -11   0   6     5420.71     5404.09     69.07 o 
 -10   0   6     2395.35     2331.62     58.43 o 
  -9   0   6     2749.11     2846.48     59.01 o 
  -8   0   6      144.75      126.72     29.55 o 
  -7   0   6     3752.86     3428.49    117.67 o 
  -6   0   6     9718.06    10048.78     62.86 o 
  -5   0   6    19328.19    19918.53    234.85 o 
  -4   0   6     9671.13    10159.39    483.08 o 
  -3   0   6     3148.25     3120.21    182.07 o 
  -2   0   6     1454.91     1320.15     56.14 o 
  -1   0   6     2379.22     2232.17    101.71 o 
   0   0   6     5387.00     5297.27    226.44 o 
   1   0   6      553.12      515.60     35.99 o 
   2   0   6    26991.93    29781.45    144.86 o 
   3   0   6      506.22      529.37     41.93 o 
   4   0   6    18653.03    19463.69    766.71 o 
   5   0   6       69.37      103.63     34.80 o 
   6   0   6     2125.21     2332.93     56.56 o 
   7   0   6      855.45      788.25     30.75 o 
   8   0   6     6088.59     5878.38     84.46 o 
   9   0   6      977.69      996.13     73.30 o 
  10   0   6     1497.75     1580.65     60.63 o 
  11   0   6     1076.90     1127.22     53.21 o 
  12   0   6        9.15       18.55     39.97 o 
  13   0   6      333.35      307.58     65.01 o 
  14   0   6      125.51      112.74     66.88 o 
 -15   1   6       94.86       81.00     47.47 o 
 -14   1   6      200.68      195.83     41.61 o 
 -13   1   6      126.03      127.59     54.92 o 
 -12   1   6      988.38     1009.24     35.01 o 
 -11   1   6      546.22      604.67     27.20 o 
 -10   1   6     2062.87     2120.14     40.85 o 
  -9   1   6      266.84      245.48     24.98 o 
  -8   1   6     3484.12     3328.34     97.64 o 
  -7   1   6     1293.16     1358.37     44.60 o 
  -6   1   6     5840.04     5699.67     48.68 o 
  -5   1   6     2851.74     3050.29     32.36 o 
  -4   1   6    13721.94    13937.49    267.66 o 
  -3   1   6     6783.84     6831.80    187.41 o 
  -2   1   6     4761.87     4801.59     83.83 o 
  -1   1   6     2943.76     3003.93     75.04 o 
   0   1   6     6848.79     7431.25    275.64 o 
   1   1   6    14058.69    14460.93     72.69 o 
   2   1   6      764.10      820.33     36.44 o 
   3   1   6    14772.44    15581.99    202.97 o 
   4   1   6      806.66      846.66     21.47 o 
   5   1   6     6527.33     6491.85     67.10 o 
   6   1   6      153.93      200.44     21.37 o 
   7   1   6     4228.51     4257.40     70.55 o 
   8   1   6      265.24      232.09     21.89 o 
   9   1   6     2761.23     2630.67     47.29 o 
  10   1   6     2489.45     2448.60     55.70 o 
  11   1   6      290.91      264.12     34.93 o 
  12   1   6      831.74      919.99     49.11 o 
  13   1   6      185.14      163.77     31.79 o 
  14   1   6      116.07      129.91     35.38 o 
 -15   2   6      182.51      179.04     49.66 o 
 -14   2   6       27.32       29.17     35.76 o 
 -13   2   6      318.10      305.88     27.52 o 
 -12   2   6      100.22      120.49     24.46 o 
 -11   2   6      949.72      978.90     26.09 o 
 -10   2   6       23.69       89.69     23.82 o 
  -9   2   6     4908.81     4895.29    138.01 o 
  -8   2   6       24.38       34.82     19.61 o 
  -7   2   6     8830.05     8621.62    335.28 o 
  -6   2   6        0.41       47.76     19.38 o 
  -5   2   6    12314.69    12448.27    218.30 o 
  -4   2   6      513.52      574.52     22.82 o 
  -3   2   6    13560.55    14322.28    355.87 o 
  -2   2   6     5877.68     6265.28    133.98 o 
  -1   2   6    10265.30    11058.88    331.05 o 
   0   2   6    21913.29    23408.52    675.90 o 
   1   2   6     5471.02     6120.65    112.71 o 
   2   2   6    15575.90    16740.67    308.91 o 
   3   2   6      921.70     1071.79     26.92 o 
   4   2   6    10702.73    11487.92    425.59 o 
   5   2   6      659.55      698.84     31.01 o 
   6   2   6     6420.77     6484.32    140.95 o 
   7   2   6      283.85      295.23     19.68 o 
   8   2   6     2653.47     2604.33     67.46 o 
   9   2   6     1303.20     1296.19     36.21 o 
  10   2   6      466.56      503.56     22.41 o 
  11   2   6      686.18      677.51     27.83 o 
  12   2   6      213.35      207.75     24.65 o 
  13   2   6       87.91       93.62     29.39 o 
  14   2   6       22.67       38.42     32.42 o 
 -14   3   6      369.65      404.54     36.87 o 
 -13   3   6      448.77      487.14     32.72 o 
 -12   3   6      544.55      569.85     33.04 o 
 -11   3   6       46.48       58.84     24.93 o 
 -10   3   6      944.27      881.57     31.13 o 
  -9   3   6       29.69       14.66     26.78 o 
  -8   3   6     4697.91     4585.42    132.11 o 
  -7   3   6      278.12      283.96     23.97 o 
  -6   3   6     3507.52     3383.06    133.39 o 
  -5   3   6      316.56      386.67     22.40 o 
  -4   3   6     1404.23     1479.59     36.09 o 
  -3   3   6     4983.05     5198.61    125.60 o 
  -2   3   6     2092.53     2189.19     26.94 o 
  -1   3   6    15652.20    16254.68    238.64 o 
   0   3   6     6516.05     7047.16    104.48 o 
   1   3   6     9751.75    10399.74    284.20 o 
   2   3   6      328.85      418.40     25.67 o 
   3   3   6     1597.93     1683.59     29.60 o 
   4   3   6        0.14       27.56     23.50 o 
   5   3   6     5693.13     6078.90     64.93 o 
   6   3   6      101.65       94.94     21.90 o 
   7   3   6     3581.33     3567.58     85.00 o 
   8   3   6      373.52      395.27     20.24 o 
   9   3   6      719.84      700.90     26.96 o 
  10   3   6      249.59      240.15     22.88 o 
  11   3   6      235.42      235.11     22.13 o 
  12   3   6      136.00      160.24     24.04 o 
  13   3   6       71.13      147.71     36.57 o 
  14   3   6      261.29      265.21     30.86 o 
 -14   4   6      277.74      396.97     36.63 o 
 -13   4   6      399.02      442.65     34.93 o 
 -12   4   6       77.75      118.20     24.86 o 
 -11   4   6      404.08      451.62     32.19 o 
 -10   4   6      208.45      204.46     23.07 o 
  -9   4   6     1926.46     1829.49     69.21 o 
  -8   4   6      252.16      252.93     25.91 o 
  -7   4   6     3320.05     3151.91    110.73 o 
  -6   4   6        4.47       35.02     20.66 o 
  -5   4   6      232.54      233.61     22.43 o 
  -4   4   6      653.28      687.51     30.49 o 
  -3   4   6      106.23      111.22     23.47 o 
  -2   4   6     3953.63     3760.15     91.78 o 
  -1   4   6     1581.34     1706.05     77.73 o 
   0   4   6     2338.06     2314.33     79.97 o 
   1   4   6      134.55      148.62     23.73 o 
   2   4   6       43.76       55.06     21.19 o 
   3   4   6      429.78      399.97     20.42 o 
   4   4   6      488.91      520.77     22.70 o 
   5   4   6      139.12      144.34     22.25 o 
   6   4   6     2908.53     2960.77    109.24 o 
   7   4   6       94.27      141.37     25.69 o 
   8   4   6      916.13      919.67     24.37 o 
   9   4   6        0.21       18.16     23.54 o 
  10   4   6      185.71      208.35     23.38 o 
  11   4   6        0.28       23.23     24.15 o 
  12   4   6      325.63      320.05     26.54 o 
  13   4   6      287.82      308.18     28.63 o 
 -13   5   6       50.40       48.93     34.01 o 
 -12   5   6       85.90       79.63     28.00 o 
 -11   5   6       20.64       37.95     30.21 o 
 -10   5   6       90.88       85.60     29.43 o 
  -9   5   6        0.62       57.68     27.72 o 
  -8   5   6      425.00      413.10     23.63 o 
  -7   5   6        0.71       33.60     21.76 o 
  -6   5   6      552.75      540.80     21.27 o 
  -5   5   6       42.71       40.34     20.12 o 
  -4   5   6      829.54      769.45     30.51 o 
  -3   5   6      537.55      481.32     25.50 o 
  -2   5   6      640.83      578.75     21.95 o 
  -1   5   6     2092.70     2093.33     42.18 o 
   0   5   6       13.28       20.22     22.72 o 
   1   5   6      740.85      844.49     24.71 o 
   2   5   6        0.13        0.00     23.40 o 
   3   5   6      435.46      430.86     19.01 o 
   4   5   6      440.37      438.33     25.61 o 
   5   5   6     1347.57     1446.32     32.14 o 
   6   5   6     1325.09     1322.34     71.20 o 
   7   5   6       85.84       99.01     32.96 o 
   8   5   6     1210.93     1242.11     51.14 o 
   9   5   6       62.54      105.69     25.67 o 
  10   5   6        1.01       20.38     24.13 o 
  11   5   6      307.57      317.65     25.49 o 
  12   5   6       80.31       84.16     27.69 o 
 -12   6   6       15.24        0.00     33.32 o 
 -11   6   6       35.33       63.33     35.13 o 
 -10   6   6       10.34        9.44     29.11 o 
  -9   6   6        4.92       12.57     27.80 o 
  -8   6   6      359.77      406.28     27.63 o 
  -7   6   6        3.63       34.10     23.94 o 
  -6   6   6       95.35      143.17     25.81 o 
  -5   6   6      416.53      402.26     21.63 o 
  -4   6   6       60.87       72.42     24.99 o 
  -3   6   6      901.88      893.47     29.49 o 
  -2   6   6      100.72      111.25     23.11 o 
  -1   6   6      133.05      136.49     21.09 o 
   0   6   6      258.60      307.44     44.71 o 
   1   6   6       24.86       23.97     22.45 o 
   2   6   6      781.41      777.05     23.30 o 
   3   6   6      230.07      297.48     23.00 o 
   4   6   6     1363.95     1327.51     43.16 o 
   5   6   6       21.55       28.30     21.95 o 
   6   6   6       29.70        4.44     24.31 o 
   7   6   6      712.33      759.12     73.32 o 
   8   6   6      100.13      110.62     25.46 o 
   9   6   6       22.86       57.78     28.99 o 
  10   6   6        2.49        3.15     25.22 o 
  11   6   6        4.60       51.19     31.22 o 
 -11   7   6       17.56       47.33     35.13 o 
 -10   7   6        6.81       17.75     30.92 o 
  -9   7   6       27.17       38.53     26.85 o 
  -8   7   6      330.80      356.47     28.43 o 
  -7   7   6        6.26       24.78     24.07 o 
  -6   7   6      206.77      223.54     23.55 o 
  -5   7   6      512.42      495.90     28.24 o 
  -4   7   6       65.10      107.09     23.80 o 
  -3   7   6       22.45       64.19     29.63 o 
  -2   7   6       39.77       56.76     25.89 o 
  -1   7   6     1277.62     1221.17     58.60 o 
   0   7   6      593.72      572.92     24.45 o 
   1   7   6      106.87      144.08     25.30 o 
   2   7   6       15.12       50.16     23.58 o 
   3   7   6      124.39      139.21     26.09 o 
   4   7   6       66.72       52.43     23.07 o 
   5   7   6        1.28        0.00     25.13 o 
   6   7   6        1.40        0.00     27.88 o 
   7   7   6      137.84      123.52     33.71 o 
   8   7   6       53.92       94.12     36.20 o 
   9   7   6        4.86       27.43     25.63 o 
  10   7   6       32.56       41.24     33.61 o 
  -9   8   6       20.83       31.63     30.70 o 
  -8   8   6       29.08       85.27     38.27 o 
  -7   8   6      172.93      143.90     29.08 o 
  -6   8   6      127.86      154.11     25.92 o 
  -5   8   6        5.39       22.06     27.78 o 
  -4   8   6      167.65      144.46     29.32 o 
  -3   8   6       27.19       46.30     23.20 o 
  -2   8   6      276.08      263.23     23.08 o 
  -1   8   6      433.22      472.23     28.91 o 
   0   8   6     1109.76     1078.84     25.74 o 
   1   8   6      102.21       78.78     25.94 o 
   2   8   6      296.99      426.70     50.44 o 
   3   8   6        1.76        0.00     24.37 o 
   4   8   6      154.23      154.18     29.32 o 
   5   8   6        1.56       66.15     25.19 o 
   6   8   6      461.81      465.24     31.38 o 
   7   8   6      112.92       94.92     29.89 o 
   8   8   6       96.62       99.69     37.53 o 
  -7   9   6       56.92       63.13     30.95 o 
  -6   9   6      212.46      242.90     29.07 o 
  -5   9   6      238.25      281.77     32.37 o 
  -4   9   6      389.30      408.21     30.74 o 
  -3   9   6      121.53      109.83     30.00 o 
  -2   9   6      366.02      406.65     28.98 o 
  -1   9   6      198.32      233.27     27.81 o 
   0   9   6       47.53       62.28     28.08 o 
   1   9   6      216.07      242.41     30.82 o 
   2   9   6       60.00       82.93     30.55 o 
   3   9   6      107.63      104.41     26.66 o 
   4   9   6       97.75       81.73     28.64 o 
   5   9   6      247.02      267.25     34.00 o 
   6   9   6       13.51       48.22     31.70 o 
  -1  10   6       12.08       12.77     38.37 o 
   0  10   6      155.27      114.06     31.71 o 
   1  10   6        0.46        0.00     35.35 o 
 -15   1   7       14.66       26.41     42.31 o 
 -14   1   7      102.57       84.09    106.32 o 
 -13   1   7        2.27        0.00     38.04 o 
 -12   1   7      178.35      173.32     31.84 o 
 -11   1   7      868.95      890.98     35.55 o 
 -10   1   7     1071.72      987.52     27.96 o 
  -9   1   7     1530.79     1510.53     59.72 o 
  -8   1   7        7.16       47.81     19.94 o 
  -7   1   7        9.40       40.69     21.20 o 
  -6   1   7      734.13      737.71     21.33 o 
  -5   1   7       11.94       34.92     21.35 o 
  -4   1   7     5741.70     5513.01    113.53 o 
  -3   1   7      123.47      138.83     21.09 o 
  -2   1   7     1285.91     1352.51     43.66 o 
  -1   1   7      216.77      214.10     23.13 o 
   0   1   7      123.79      168.08     23.09 o 
   1   1   7        4.48        0.00     33.92 o 
   2   1   7       21.08       16.63     24.39 o 
   3   1   7       18.77       63.74     24.55 o 
   4   1   7        7.85       23.87     22.47 o 
   5   1   7      398.55      403.32     20.45 o 
   6   1   7       67.19       49.19     18.67 o 
   7   1   7       70.15      102.22     25.17 o 
   8   1   7       25.17       17.05     20.37 o 
   9   1   7      313.41      275.18     24.24 o 
  10   1   7      313.76      368.68     26.00 o 
  11   1   7        6.22        2.81     28.22 o 
  12   1   7      272.83      321.51     31.10 o 
  13   1   7        0.14       19.02     29.46 o 
  14   1   7        9.76       21.91     35.03 o 
 -15   2   7       35.19       13.54     49.92 o 
 -14   2   7        0.55       38.22     45.19 o 
 -13   2   7        4.66        0.00     27.75 o 
 -12   2   7     1145.33     1198.19     35.32 o 
 -11   2   7      557.30      529.43     28.46 o 
 -10   2   7     2111.62     2051.57     72.59 o 
  -9   2   7      101.45      147.12     21.20 o 
  -8   2   7       21.36       22.95     20.08 o 
  -7   2   7      172.65      190.88     19.12 o 
  -6   2   7      217.73      235.24     20.85 o 
  -5   2   7     3275.94     3227.09     72.92 o 
  -4   2   7     1015.93     1091.08     25.06 o 
  -3   2   7     7870.01     7990.54    205.64 o 
  -2   2   7      226.21      275.87     21.81 o 
  -1   2   7      865.22     1032.00     31.83 o 
   0   2   7       43.62       47.89     18.86 o 
   1   2   7     2149.92     2449.77     72.89 o 
   2   2   7      858.01      855.94     28.33 o 
   3   2   7     5750.64     6399.47    309.31 o 
   4   2   7      262.76      222.44     20.88 o 
   5   2   7     1061.77     1044.33     26.21 o 
   6   2   7        9.10       47.48     18.04 o 
   7   2   7      336.60      352.72     20.70 o 
   8   2   7     1131.17     1157.33     28.71 o 
   9   2   7      433.26      434.76     23.09 o 
  10   2   7      185.18      180.24     22.49 o 
  11   2   7       73.02      109.22     23.38 o 
  12   2   7       15.55       43.16     22.84 o 
  13   2   7        0.07       21.55     28.68 o 
  14   2   7      124.98      137.95     32.25 o 
 -14   3   7      126.21      116.05     39.40 o 
 -13   3   7      230.70      225.22     30.38 o 
 -12   3   7        2.40        0.00     25.30 o 
 -11   3   7     1203.82     1243.48     32.25 o 
 -10   3   7      233.22      279.15     24.80 o 
  -9   3   7      422.95      409.37     26.88 o 
  -8   3   7      170.18      191.22     21.75 o 
  -7   3   7      253.77      258.29     22.07 o 
  -6   3   7      386.33      369.55     23.01 o 
  -5   3   7     2743.89     2776.65     71.17 o 
  -4   3   7     5307.37     5355.57    105.68 o 
  -3   3   7     3484.68     3618.73     62.26 o 
  -2   3   7     6966.85     7354.55    196.88 o 
  -1   3   7     3470.55     3885.86     57.62 o 
   0   3   7     3149.67     3161.63     74.92 o 
   1   3   7      454.70      453.12     25.29 o 
   2   3   7     8900.58     9387.22    218.96 o 
   3   3   7      732.80      746.37     29.73 o 
   4   3   7     6473.60     6675.31    298.58 o 
   5   3   7      821.45      875.58     47.41 o 
   6   3   7     2089.17     2020.94     58.82 o 
   7   3   7     1726.50     1672.42     43.91 o 
   8   3   7      466.20      445.67     19.79 o 
   9   3   7     1519.94     1513.66     30.58 o 
  10   3   7        0.30       23.88     20.80 o 
  11   3   7      250.14      294.14     22.55 o 
  12   3   7        0.10       29.91     26.08 o 
  13   3   7      151.08      123.97     25.79 o 
 -14   4   7      136.19      144.04     37.91 o 
 -13   4   7       72.73       60.43     31.07 o 
 -12   4   7      722.45      845.74     45.82 o 
 -11   4   7       40.59       65.89     29.43 o 
 -10   4   7     1021.98     1037.87     42.51 o 
  -9   4   7     1173.71     1122.37     43.63 o 
  -8   4   7     1441.44     1491.12     49.22 o 
  -7   4   7      740.16      697.95     26.42 o 
  -6   4   7     3382.65     3405.14    114.98 o 
  -5   4   7      749.82      805.79     24.74 o 
  -4   4   7     2209.03     2201.99     73.74 o 
  -3   4   7     4231.69     4288.83     89.68 o 
  -2   4   7      603.23      636.52     24.91 o 
  -1   4   7     6076.95     6267.00    215.23 o 
   0   4   7       44.27       66.79     21.17 o 
   1   4   7     3584.87     3641.68    112.02 o 
   2   4   7       46.12       88.35     22.28 o 
   3   4   7     2833.71     2960.87     29.46 o 
   4   4   7      209.05      186.35     21.35 o 
   5   4   7     2119.37     2154.06     57.92 o 
   6   4   7     1605.81     1592.54     29.22 o 
   7   4   7     1097.37     1114.69     45.91 o 
   8   4   7     2088.24     2037.05     36.39 o 
   9   4   7      140.63      173.62     22.71 o 
  10   4   7      452.80      456.17     24.65 o 
  11   4   7      112.85      106.68     24.45 o 
  12   4   7      219.89      249.41     27.76 o 
  13   4   7       32.66       22.80     29.42 o 
 -13   5   7      787.74      878.30     33.78 o 
 -12   5   7       84.74       87.39     33.09 o 
 -11   5   7      894.62      851.19     50.39 o 
 -10   5   7       92.75      131.49     30.50 o 
  -9   5   7     1430.15     1465.00     31.64 o 
  -8   5   7     2629.32     2535.51     75.78 o 
  -7   5   7     2570.20     2538.09     92.80 o 
  -6   5   7     2383.00     2352.38     77.05 o 
  -5   5   7     1553.27     1501.65     43.75 o 
  -4   5   7     2323.49     2352.95     61.06 o 
  -3   5   7       32.91       38.58     19.91 o 
  -2   5   7     7205.79     7293.55    186.96 o 
  -1   5   7      400.44      468.38     27.27 o 
   0   5   7     6166.40     6133.00    108.02 o 
   1   5   7      214.23      256.65     23.63 o 
   2   5   7     1565.25     1534.90     24.11 o 
   3   5   7       35.18       28.64     20.23 o 
   4   5   7     1424.83     1415.31     38.53 o 
   5   5   7      177.99      231.68     28.31 o 
   6   5   7     1176.82     1171.16     41.00 o 
   7   5   7      862.77      864.17     28.47 o 
   8   5   7      261.10      279.43     27.70 o 
   9   5   7      304.47      319.73     22.49 o 
  10   5   7      158.75      189.22     25.24 o 
  11   5   7      240.33      281.95     26.75 o 
  12   5   7       64.23       60.22     28.24 o 
 -12   6   7      396.81      445.23     31.91 o 
 -11   6   7       18.52       15.17     33.09 o 
 -10   6   7      668.08      648.07     28.69 o 
  -9   6   7      251.87      228.19     29.26 o 
  -8   6   7     1782.29     1772.86     61.16 o 
  -7   6   7     1622.91     1529.18     63.92 o 
  -6   6   7     2329.06     2251.32     51.59 o 
  -5   6   7     1853.86     1822.39     31.40 o 
  -4   6   7     1638.68     1550.14     52.39 o 
  -3   6   7     2222.76     2261.54     55.27 o 
  -2   6   7      651.79      640.75     40.90 o 
  -1   6   7     6157.90     6185.64    173.86 o 
   0   6   7       15.19       13.28     25.37 o 
   1   6   7     5252.69     5353.38    158.42 o 
   2   6   7       26.82       28.15     21.75 o 
   3   6   7     4184.74     4124.07     74.03 o 
   4   6   7      735.70      770.36     25.10 o 
   5   6   7     4110.74     3902.64     38.24 o 
   6   6   7      803.13      796.73     29.38 o 
   7   6   7     1652.46     1530.74     87.63 o 
   8   6   7      349.20      385.16     27.28 o 
   9   6   7      280.11      324.24     32.16 o 
  10   6   7      353.71      357.77     29.61 o 
  11   6   7       96.57      102.10     28.70 o 
 -10   7   7       23.16       49.78     29.19 o 
  -9   7   7      842.73      871.74     33.60 o 
  -8   7   7      382.37      406.02     29.20 o 
  -7   7   7     1047.25     1109.38     58.08 o 
  -6   7   7     1762.54     1849.75     45.54 o 
  -5   7   7     1189.51     1161.98     34.22 o 
  -4   7   7     1226.65     1224.88     33.53 o 
  -3   7   7     2260.96     2214.08     97.18 o 
  -2   7   7     2306.95     2278.72     36.07 o 
  -1   7   7     1026.57     1026.64     28.37 o 
   0   7   7     5224.04     5187.50    126.17 o 
   1   7   7       20.43       36.87     23.56 o 
   2   7   7     4454.80     4382.89     94.58 o 
   3   7   7      111.28      151.94     39.24 o 
   4   7   7     3076.46     2921.90    116.27 o 
   5   7   7      735.61      742.59     48.65 o 
   6   7   7     1188.64     1139.40     42.04 o 
   7   7   7      994.41     1027.86     32.79 o 
   8   7   7      218.20      165.33     32.80 o 
   9   7   7      656.40      610.43     31.11 o 
  10   7   7      118.80      122.39     39.77 o 
  -9   8   7       17.29       19.73     30.76 o 
  -8   8   7     1397.10     1430.77     33.66 o 
  -7   8   7      620.00      677.99     28.00 o 
  -6   8   7      432.13      452.34     29.10 o 
  -5   8   7     1371.64     1392.27     33.70 o 
  -4   8   7      114.84      120.88     29.28 o 
  -3   8   7     1088.73      982.10     31.11 o 
  -2   8   7      507.21      534.89     34.54 o 
  -1   8   7     1712.52     1652.77     41.11 o 
   0   8   7        2.01       49.80     23.73 o 
   1   8   7     1967.57     2057.94     92.23 o 
   2   8   7      304.88      316.06     26.16 o 
   3   8   7     1960.61     2097.12     62.90 o 
   4   8   7      298.68      302.66     27.68 o 
   5   8   7      753.86      749.31     33.77 o 
   6   8   7      263.33      270.13     31.41 o 
   7   8   7      277.20      297.07     45.21 o 
   8   8   7      272.68      257.94     36.12 o 
  -6   9   7      594.68      639.37     32.99 o 
  -5   9   7       32.20       58.28     29.26 o 
  -4   9   7     1212.36     1280.23     53.41 o 
  -3   9   7       21.57       72.22     32.35 o 
  -2   9   7      573.72      590.26     38.07 o 
  -1   9   7       28.11       30.06     28.32 o 
   0   9   7      646.27      691.66     52.44 o 
   1   9   7       40.67       46.25     28.97 o 
   2   9   7      984.82     1028.99     30.94 o 
   3   9   7      199.72      238.49     30.32 o 
   4   9   7      271.60      299.72     30.80 o 
   5   9   7       95.81       64.37     33.32 o 
 -15   0   8      922.29      863.91     75.91 o 
 -14   0   8       18.16        0.00     60.63 o 
 -13   0   8     1567.82     1401.15     48.31 o 
 -12   0   8      480.70      482.87     57.79 o 
 -11   0   8      686.43      817.86     56.11 o 
 -10   0   8      951.24      976.39     41.60 o 
  -9   0   8     2048.60     2057.77    109.27 o 
  -8   0   8     1389.28     1413.29     38.22 o 
  -7   0   8     8930.94     8493.94    135.51 o 
  -6   0   8    14062.90    14219.20    349.98 o 
  -5   0   8      461.29      451.10     29.97 o 
  -4   0   8    26142.13    26910.11   1341.80 o 
  -3   0   8     4632.95     4718.68     53.92 o 
  -2   0   8     3812.45     3721.80    120.73 o 
  -1   0   8       34.33       76.95     34.15 o 
   0   0   8      501.82      397.99     37.32 o 
   1   0   8     7028.28     7043.42     70.36 o 
   2   0   8     9241.47     9699.76     79.46 o 
   3   0   8    22171.10    22326.37    118.22 o 
   4   0   8     1526.81     1647.20     54.37 o 
   5   0   8     3217.89     3209.13     60.56 o 
   6   0   8      161.09      169.94     33.99 o 
   7   0   8      261.00      252.43     34.96 o 
   8   0   8      419.18      444.11     39.86 o 
   9   0   8      972.59      983.35     60.56 o 
  10   0   8        5.79       10.71     55.53 o 
  11   0   8     1236.71     1320.21     60.17 o 
  12   0   8       40.92      100.35     62.30 o 
  13   0   8      266.39      289.90     66.88 o 
  14   0   8       47.58       43.60     71.85 o 
 -14   1   8     1066.35     1025.06     40.92 o 
 -13   1   8      169.77      141.22     33.98 o 
 -12   1   8      530.40      528.07     64.75 o 
 -11   1   8      991.44      964.17     55.79 o 
 -10   1   8      568.24      535.11     29.55 o 
  -9   1   8      413.01      427.93     32.18 o 
  -8   1   8     5466.11     5214.36     83.48 o 
  -7   1   8     3013.72     3014.04     67.14 o 
  -6   1   8     2200.37     2288.17     26.80 o 
  -5   1   8    15292.60    15008.70    309.96 o 
  -4   1   8      795.81      852.00     26.91 o 
  -3   1   8    13686.63    14036.19    362.03 o 
  -2   1   8        4.03       25.04     22.71 o 
  -1   1   8     6076.87     6397.40    435.31 o 
   0   1   8     1535.99     1668.73     39.31 o 
   1   1   8    13275.14    13072.19    151.98 o 
   2   1   8     7947.99     7570.72    136.37 o 
   3   1   8     5802.31     5842.04     57.93 o 
   4   1   8     7780.59     7585.44    134.63 o 
   5   1   8     1890.35     1910.70     35.26 o 
   6   1   8      943.66      920.30     32.82 o 
   7   1   8      159.25      160.94     23.12 o 
   8   1   8     1292.67     1232.25     40.78 o 
   9   1   8        2.03        0.00     24.52 o 
  10   1   8     2734.25     2714.08     81.71 o 
  11   1   8       60.03       99.41     30.10 o 
  12   1   8      772.56      729.69     34.14 o 
  13   1   8       62.14      101.18     38.19 o 
  14   1   8      131.96       83.23     42.15 o 
 -14   2   8       85.49       62.39     38.24 o 
 -13   2   8      255.32      262.30     30.45 o 
 -12   2   8      452.58      430.84     23.58 o 
 -11   2   8      132.74      149.41     28.26 o 
 -10   2   8      935.00      904.17     26.32 o 
  -9   2   8      160.93      182.64     32.81 o 
  -8   2   8     1403.09     1417.62     58.00 o 
  -7   2   8     1792.43     1785.22     27.28 o 
  -6   2   8     5134.70     5099.27     86.37 o 
  -5   2   8      801.46      814.39     39.13 o 
  -4   2   8     2842.60     2854.69     71.62 o 
  -3   2   8       60.98       48.08     20.60 o 
  -2   2   8     6553.52     6715.58    186.97 o 
  -1   2   8       60.30       87.98     23.17 o 
   0   2   8    15634.28    15915.63    436.58 o 
   1   2   8       58.63       56.41     20.54 o 
   2   2   8    12396.64    12681.93    481.51 o 
   3   2   8     4094.69     4108.75    143.19 o 
   4   2   8     5153.35     5405.99    213.91 o 
   5   2   8     3930.66     4028.36    102.42 o 
   6   2   8     1810.54     1869.08     50.77 o 
   7   2   8     4435.45     4582.24    125.18 o 
   8   2   8      233.03      211.96     19.80 o 
   9   2   8     3528.96     3453.20     79.99 o 
  10   2   8       61.33       55.87     23.38 o 
  11   2   8     1069.87     1012.10     32.06 o 
  12   2   8       26.49       38.76     29.22 o 
  13   2   8      315.30      264.46     30.64 o 
 -14   3   8      337.50      401.81     37.92 o 
 -13   3   8       35.09       40.52     33.86 o 
 -12   3   8     1279.83     1309.96     50.67 o 
 -11   3   8       49.44      120.14     43.62 o 
 -10   3   8      772.31      782.15     43.53 o 
  -9   3   8     1316.43     1393.16     67.66 o 
  -8   3   8       27.51        8.62     22.12 o 
  -7   3   8     3312.22     3316.92    174.53 o 
  -6   3   8      418.08      386.25     27.73 o 
  -5   3   8     1160.12     1224.84     35.74 o 
  -4   3   8      717.02      728.86     23.95 o 
  -3   3   8     4831.75     5089.91    116.34 o 
  -2   3   8     1599.24     1652.21     47.46 o 
  -1   3   8     7750.98     8080.64    176.09 o 
   0   3   8     1821.22     1741.68     81.55 o 
   1   3   8     4453.61     4525.49     70.06 o 
   2   3   8      267.71      350.99     23.53 o 
   3   3   8     2349.85     2395.72    102.52 o 
   4   3   8      558.26      577.04     20.92 o 
   5   3   8     1325.25     1475.59     31.48 o 
   6   3   8     3386.78     3292.82    114.64 o 
   7   3   8      223.76      207.90     21.73 o 
   8   3   8     1189.94     1188.54     22.03 o 
   9   3   8      237.43      243.31     23.36 o 
  10   3   8      235.70      227.32     23.69 o 
  11   3   8        8.94        0.00     24.20 o 
  12   3   8      223.67      215.98     26.88 o 
  13   3   8       68.84       85.96     27.63 o 
 -13   4   8      247.94      218.53     32.99 o 
 -12   4   8       57.25       55.48     27.35 o 
 -11   4   8     1693.37     1705.32     46.54 o 
 -10   4   8      494.86      503.59     29.37 o 
  -9   4   8      529.34      533.43     23.06 o 
  -8   4   8     2939.75     2824.83    110.11 o 
  -7   4   8       22.31       52.27     22.43 o 
  -6   4   8     2090.28     2119.86     76.61 o 
  -5   4   8      563.22      567.15     20.12 o 
  -4   4   8     2586.32     2638.33     59.34 o 
  -3   4   8      263.07      288.91     22.23 o 
  -2   4   8     8813.63     8972.64    160.48 o 
  -1   4   8     6804.57     7117.32    214.55 o 
   0   4   8     2385.20     2566.34     89.42 o 
   1   4   8     2954.45     3074.77    101.51 o 
   2   4   8       41.99       75.78     26.46 o 
   3   4   8       77.97       59.81     23.05 o 
   4   4   8      132.03      149.93     33.52 o 
   5   4   8     1897.95     2010.50     68.80 o 
   6   4   8      183.03      226.46     25.24 o 
   7   4   8     1638.22     1617.88     26.49 o 
   8   4   8        4.30        9.97     21.72 o 
   9   4   8       78.64      102.30     23.50 o 
  10   4   8        7.80       18.51     22.51 o 
  11   4   8       56.13       85.72     23.32 o 
  12   4   8        0.01       59.66     24.52 o 
 -12   5   8      182.47      187.22     28.60 o 
 -11   5   8        1.11       34.64     30.13 o 
 -10   5   8      611.59      626.78     30.42 o 
  -9   5   8      559.88      589.47     30.20 o 
  -8   5   8        5.33       32.78     26.75 o 
  -7   5   8      327.75      350.68     25.28 o 
  -6   5   8       31.62       33.85     24.47 o 
  -5   5   8       24.73       36.82     23.35 o 
  -4   5   8     1615.65     1619.83     55.21 o 
  -3   5   8     1220.43     1130.53     23.50 o 
  -2   5   8       55.30       69.93     28.66 o 
  -1   5   8     2262.83     2266.03     27.64 o 
   0   5   8     1875.26     1849.76     59.80 o 
   1   5   8      156.39      193.55     23.89 o 
   2   5   8       25.08       32.63     24.40 o 
   3   5   8        1.69        0.00     24.77 o 
   4   5   8      200.12      179.77     25.18 o 
   5   5   8       27.03       27.19     25.56 o 
   6   5   8     1349.38     1454.95     39.30 o 
   7   5   8       26.07        3.92     31.92 o 
   8   5   8      537.65      585.97     29.15 o 
   9   5   8       44.33       41.60     26.97 o 
  10   5   8       14.02       28.96     23.93 o 
  11   5   8       23.63       35.05     25.76 o 
  12   5   8       10.45       31.27     28.55 o 
 -11   6   8       75.71       92.18     32.11 o 
 -10   6   8       85.37      106.86     30.15 o 
  -9   6   8       54.61       65.10     29.55 o 
  -8   6   8       12.58       64.85     27.56 o 
  -7   6   8      268.35      260.10     23.49 o 
  -6   6   8      625.29      576.90     26.83 o 
  -5   6   8       25.65       49.41     24.20 o 
  -4   6   8       37.22       10.54     24.23 o 
  -3   6   8      775.42      794.24     43.21 o 
  -2   6   8      485.28      466.05     24.72 o 
  -1   6   8       13.74        6.20     22.71 o 
   0   6   8        6.00        0.00     20.67 o 
   1   6   8       53.27       76.73     21.07 o 
   2   6   8       86.42      109.89     22.73 o 
   3   6   8       34.94       32.76     25.63 o 
   4   6   8      617.60      643.30     27.29 o 
   5   6   8       46.37       62.38     24.13 o 
   6   6   8      264.12      317.70     39.74 o 
   7   6   8      334.30      412.72     44.43 o 
   8   6   8        0.01        0.00     27.30 o 
   9   6   8       56.79       94.32     32.09 o 
  10   6   8       31.06       60.13     29.43 o 
  11   6   8        8.94       35.26     26.83 o 
 -10   7   8       36.17       40.09     30.06 o 
  -9   7   8        1.74       21.88     30.61 o 
  -8   7   8        3.27       44.17     28.45 o 
  -7   7   8       39.78       49.21     27.95 o 
  -6   7   8      224.83      215.74     26.44 o 
  -5   7   8        1.31        7.28     23.94 o 
  -4   7   8        7.22       47.43     27.73 o 
  -3   7   8       27.16       52.59     24.73 o 
  -2   7   8       52.19       70.38     26.64 o 
  -1   7   8      112.57      124.28     25.10 o 
   0   7   8        0.03       11.12     21.17 o 
   1   7   8      243.26      248.04     26.92 o 
   2   7   8       36.26       67.34     24.89 o 
   3   7   8        6.30       49.98     25.50 o 
   4   7   8        6.43        0.00     27.39 o 
   5   7   8       57.59       84.33     25.47 o 
   6   7   8       48.31       44.73     29.29 o 
   7   7   8        0.48       19.07     34.75 o 
   8   7   8       18.78       42.96     29.84 o 
   9   7   8        9.77       21.36     30.72 o 
  -8   8   8       11.48       51.53     29.49 o 
  -7   8   8        4.27       38.08     29.59 o 
  -6   8   8       59.31       76.96     28.77 o 
  -5   8   8      226.12      233.88     24.59 o 
  -4   8   8        4.06        2.77     29.79 o 
  -3   8   8      213.45      213.77     26.85 o 
  -2   8   8      180.43      205.05     30.55 o 
  -1   8   8        0.48       56.71     25.84 o 
   0   8   8      232.83      197.84     29.14 o 
   1   8   8       11.67       44.89     25.89 o 
   2   8   8      233.43      231.96     32.39 o 
   3   8   8       25.33       27.73     26.42 o 
   4   8   8      307.52      378.52     60.70 o 
   5   8   8      204.86      284.32     31.50 o 
   6   8   8       70.73       57.93     29.47 o 
   7   8   8      223.83      228.30     42.41 o 
  -5   9   8      141.12      159.10     32.06 o 
  -4   9   8       94.49       96.21     32.04 o 
  -3   9   8      698.91      766.14     31.57 o 
  -2   9   8        0.05       28.58     30.02 o 
  -1   9   8      555.32      586.24     63.25 o 
   0   9   8      190.13      236.53     29.01 o 
   1   9   8       37.74       56.21     26.06 o 
   2   9   8        7.19       52.77     30.00 o 
   3   9   8      161.48      242.58     31.37 o 
   4   9   8       25.95       28.07     31.13 o 
 -14   1   9       46.22      160.46     92.94 o 
 -13   1   9       78.58      141.64     44.92 o 
 -12   1   9       11.65       72.66     41.57 o 
 -11   1   9       91.99      117.26     34.16 o 
 -10   1   9      424.79      427.78     29.71 o 
  -9   1   9     1150.68     1142.09     42.31 o 
  -8   1   9     1294.92     1263.68     30.57 o 
  -7   1   9       26.22       72.54     23.49 o 
  -6   1   9      877.31      863.93     21.16 o 
  -5   1   9     2158.75     2184.12     51.44 o 
  -4   1   9      243.24      258.68     20.04 o 
  -3   1   9     1253.16     1291.14     32.81 o 
  -2   1   9     6287.16     6728.95    279.85 o 
  -1   1   9      119.52      153.44     32.86 o 
   0   1   9     5219.39     5616.66     62.56 o 
   1   1   9     4932.96     4955.08     42.27 o 
   2   1   9     1696.28     1565.02     26.61 o 
   3   1   9     2080.88     2008.47     38.61 o 
   4   1   9      956.21      987.67     31.93 o 
   5   1   9      237.55      195.96     20.04 o 
   6   1   9       67.99      103.45     29.65 o 
   7   1   9      482.17      461.68     30.87 o 
   8   1   9       36.72       14.62     30.34 o 
   9   1   9      532.22      483.30     35.60 o 
  10   1   9      148.61      171.01     32.45 o 
  11   1   9       41.63       93.31     34.28 o 
  12   1   9        0.00        0.00     31.74 o 
  13   1   9        7.17       43.83     39.21 o 
 -14   2   9        4.40       62.97     48.08 o 
 -13   2   9        2.25       12.04     30.18 o 
 -12   2   9        0.09        0.00     31.30 o 
 -11   2   9      104.30       89.97     26.45 o 
 -10   2   9      613.21      615.34     41.08 o 
  -9   2   9     1434.65     1468.75     27.76 o 
  -8   2   9      589.12      611.28     23.96 o 
  -7   2   9     1152.28     1160.40     25.04 o 
  -6   2   9     1230.44     1188.77     23.42 o 
  -5   2   9      150.84      147.49     22.37 o 
  -4   2   9      546.21      618.19     30.37 o 
  -3   2   9     1010.86     1027.96     30.35 o 
  -2   2   9     1072.36     1108.94     39.00 o 
  -1   2   9    10202.98    10802.80    283.79 o 
   0   2   9     2003.04     2231.12     70.56 o 
   1   2   9      852.13      961.38     27.69 o 
   2   2   9     5542.92     5737.81    225.22 o 
   3   2   9     1243.30     1336.90     75.87 o 
   4   2   9        4.88       19.67     19.76 o 
   5   2   9      419.78      411.67     22.09 o 
   6   2   9     1258.34     1196.81     27.77 o 
   7   2   9     1245.65     1275.08     40.30 o 
   8   2   9     3137.82     3202.81    107.62 o 
   9   2   9       83.06      142.63     21.73 o 
  10   2   9       21.79       16.29     23.44 o 
  11   2   9      228.58      218.67     33.80 o 
  12   2   9        1.90        8.90     29.00 o 
  13   2   9        0.02       37.86     30.82 o 
 -13   3   9       13.54       22.00     35.48 o 
 -12   3   9      119.70      155.69     37.45 o 
 -11   3   9      241.26      234.10     33.93 o 
 -10   3   9      708.31      672.71     29.70 o 
  -9   3   9      629.86      665.01     29.86 o 
  -8   3   9     1917.51     1919.78    102.28 o 
  -7   3   9      488.83      497.99     34.17 o 
  -6   3   9      367.93      368.42     23.68 o 
  -5   3   9     1520.55     1594.23     54.50 o 
  -4   3   9       41.77       63.48     21.53 o 
  -3   3   9      656.85      636.54     23.47 o 
  -2   3   9     3892.88     4028.56     57.95 o 
  -1   3   9       32.06       28.77     24.55 o 
   0   3   9     6275.45     6458.10    144.98 o 
   1   3   9     5363.44     5721.91    118.92 o 
   2   3   9        0.82        8.61     26.20 o 
   3   3   9     1038.33      987.63     35.39 o 
   4   3   9      125.65       93.27     24.17 o 
   5   3   9      283.97      315.91     25.48 o 
   6   3   9     2180.81     2168.91     76.56 o 
   7   3   9     2814.24     2788.03     80.70 o 
   8   3   9        1.03       20.26     20.25 o 
   9   3   9     1112.86     1090.39     33.06 o 
  10   3   9      594.69      629.83     25.25 o 
  11   3   9        4.39       26.55     22.74 o 
  12   3   9       82.79       81.87     27.65 o 
  13   3   9       27.29       10.59     31.80 o 
 -13   4   9      118.94      162.05     32.83 o 
 -12   4   9      281.35      344.75     34.26 o 
 -11   4   9      325.55      367.64     32.27 o 
 -10   4   9      320.88      319.98     29.90 o 
  -9   4   9     1523.63     1498.51     49.63 o 
  -8   4   9       28.20       78.93     28.22 o 
  -7   4   9     4481.02     4528.94    182.04 o 
  -6   4   9      275.50      336.86     38.31 o 
  -5   4   9     3378.63     3433.50     85.97 o 
  -4   4   9        7.76       23.26     21.79 o 
  -3   4   9     1384.13     1405.63     57.75 o 
  -2   4   9      133.62      145.18     20.88 o 
  -1   4   9     3853.33     3941.54     93.52 o 
   0   4   9     4055.13     4211.67     98.45 o 
   1   4   9     2141.88     2202.67     69.45 o 
   2   4   9     2361.03     2560.02     94.56 o 
   3   4   9       24.34       21.22     22.69 o 
   4   4   9      195.88      243.76     23.65 o 
   5   4   9        2.36        5.58     24.49 o 
   6   4   9     1332.14     1303.24     77.27 o 
   7   4   9        2.22       16.90     19.89 o 
   8   4   9     2121.92     2023.48     58.74 o 
   9   4   9      212.47      227.26     24.72 o 
  10   4   9      271.15      237.91     24.62 o 
  11   4   9       97.19      124.74     23.65 o 
  12   4   9       46.69       52.94     29.42 o 
 -12   5   9      262.81      310.19     36.58 o 
 -11   5   9      676.63      651.04     40.07 o 
 -10   5   9      408.21      414.85     31.32 o 
  -9   5   9      184.20      192.69     28.49 o 
  -8   5   9     2025.52     2057.57    109.26 o 
  -7   5   9       36.40       44.36     24.55 o 
  -6   5   9     4752.36     4810.59    146.32 o 
  -5   5   9       62.92       58.24     21.67 o 
  -4   5   9     5360.44     5366.50     93.70 o 
  -3   5   9      773.38      796.26     24.32 o 
  -2   5   9     2060.69     2096.09     29.60 o 
  -1   5   9     4959.35     5035.38    138.91 o 
   0   5   9     1752.89     1809.29     58.54 o 
   1   5   9     4988.88     5342.49    158.51 o 
   2   5   9     2227.93     2330.76     35.42 o 
   3   5   9     1575.41     1673.38     30.98 o 
   4   5   9      303.85      323.50     23.92 o 
   5   5   9     1738.82     1770.96     32.48 o 
   6   5   9      112.05      165.51     27.63 o 
   7   5   9     1264.66     1270.64     55.61 o 
   8   5   9       31.48       15.78     26.23 o 
   9   5   9      319.57      293.82     28.27 o 
  10   5   9       27.02       41.88     26.01 o 
  11   5   9      207.13      182.71     27.51 o 
 -11   6   9      452.74      465.17     34.92 o 
 -10   6   9       38.24       67.74     32.80 o 
  -9   6   9      474.45      528.18     30.57 o 
  -8   6   9       35.06       37.98     28.79 o 
  -7   6   9     1829.20     1815.88     76.42 o 
  -6   6   9       75.75       69.83     21.35 o 
  -5   6   9     4677.25     4616.29    163.41 o 
  -4   6   9        1.89        4.85     22.06 o 
  -3   6   9     3679.11     3564.87    136.78 o 
  -2   6   9     2018.84     2103.43     72.05 o 
  -1   6   9      457.98      491.38     42.14 o 
   0   6   9     2116.89     2125.74     51.68 o 
   1   6   9      822.93      861.28     35.27 o 
   2   6   9     1949.03     1887.26     27.63 o 
   3   6   9     2751.85     2703.13     98.33 o 
   4   6   9     4959.61     4911.05    202.45 o 
   5   6   9       72.10       46.43     32.85 o 
   6   6   9     2587.62     2524.02     87.19 o 
   7   6   9      292.46      316.13     30.29 o 
   8   6   9      609.10      594.63     32.61 o 
   9   6   9        5.56       15.12     31.05 o 
  10   6   9      536.14      549.47     32.18 o 
  -9   7   9       35.52       54.41     31.06 o 
  -8   7   9      454.04      480.18     30.73 o 
  -7   7   9        0.51        1.45     28.79 o 
  -6   7   9     1337.48     1315.02     53.51 o 
  -5   7   9        0.69       14.36     26.06 o 
  -4   7   9     3100.81     3095.76     98.24 o 
  -3   7   9      969.12      994.64     61.27 o 
  -2   7   9     1005.90      992.21     26.88 o 
  -1   7   9      704.63      693.38     22.42 o 
   0   7   9      520.59      534.52     24.21 o 
   1   7   9      128.34      143.35     24.82 o 
   2   7   9     2554.42     2473.71     46.68 o 
   3   7   9     1643.31     1716.28     81.70 o 
   4   7   9     1221.81     1141.92     29.19 o 
   5   7   9     2680.46     2559.69     54.60 o 
   6   7   9       58.31       43.56     41.65 o 
   7   7   9      549.41      592.43     60.57 o 
   8   7   9       16.17        0.00     28.01 o 
   9   7   9      352.85      321.85     31.73 o 
  -7   8   9      431.93      453.65     32.21 o 
  -6   8   9       32.66       36.87     29.65 o 
  -5   8   9     1488.16     1460.05     50.61 o 
  -4   8   9      679.61      663.52     29.73 o 
  -3   8   9     1887.97     1886.00     76.56 o 
  -2   8   9     1052.01     1000.42     27.09 o 
  -1   8   9      233.26      207.33     25.15 o 
   0   8   9      159.10      199.02     30.31 o 
   1   8   9      245.67      274.78     25.78 o 
   2   8   9      587.73      564.50     28.85 o 
   3   8   9      367.34      378.71     30.90 o 
   4   8   9     1997.42     2082.79     35.01 o 
   5   8   9       15.64       11.43     36.89 o 
   6   8   9      597.66      608.43     35.01 o 
   7   8   9       52.11       85.71     40.23 o 
  -4   9   9     1195.37     1173.05     33.21 o 
  -3   9   9      752.19      823.40     52.45 o 
  -2   9   9      950.91      905.59     41.80 o 
  -1   9   9      555.41      611.31     50.41 o 
   0   9   9      332.03      363.31     36.44 o 
   1   9   9      380.80      371.77     29.81 o 
   2   9   9       88.74       95.27     27.44 o 
   3   9   9      926.88      864.06     39.89 o 
 -14   0  10      115.25      160.14     72.49 o 
 -13   0  10      676.25      579.29     63.91 o 
 -12   0  10      509.27      501.32     57.53 o 
 -11   0  10       69.44       53.01     55.14 o 
 -10   0  10     3519.22     3324.20    121.57 o 
  -9   0  10       14.46       40.06     35.26 o 
  -8   0  10     4560.60     4588.02     83.22 o 
  -7   0  10      309.35      299.94     31.95 o 
  -6   0  10     5589.02     5513.68    237.03 o 
  -5   0  10      283.52      293.29     27.55 o 
  -4   0  10     8071.58     8396.85    361.94 o 
  -3   0  10     3675.00     3510.96     48.73 o 
  -2   0  10     7129.57     7143.57    244.21 o 
  -1   0  10    18184.12    17538.59    109.64 o 
   0   0  10       61.78       56.51     28.96 o 
   1   0  10     5870.65     5377.26     68.17 o 
   2   0  10      361.11      337.18     34.76 o 
   3   0  10     2717.54     2770.38     55.98 o 
   4   0  10      123.03      130.47     46.95 o 
   5   0  10     9001.09     8686.16     70.75 o 
   6   0  10      541.85      478.55     54.43 o 
   7   0  10     2748.35     2618.04     59.59 o 
   8   0  10     3162.45     3240.03     68.56 o 
   9   0  10       81.14       84.55     57.40 o 
  10   0  10       77.96      104.22     56.63 o 
  11   0  10      186.50      205.74     65.59 o 
  12   0  10       47.75       32.51     66.49 o 
  13   0  10      290.14      264.43     68.17 o 
 -14   1  10      438.39      443.29     87.52 o 
 -13   1  10      486.80      458.83     63.37 o 
 -12   1  10        2.78        0.00     34.63 o 
 -11   1  10     1960.00     1851.99     47.91 o 
 -10   1  10      278.32      296.07     24.57 o 
  -9   1  10     3229.88     3118.97     51.24 o 
  -8   1  10      153.51      184.21     23.76 o 
  -7   1  10     2058.80     2094.05     56.09 o 
  -6   1  10      174.60      214.10     22.93 o 
  -5   1  10     3796.12     3619.21     82.27 o 
  -4   1  10     4369.19     4321.55    127.92 o 
  -3   1  10     5540.66     5931.14    181.32 o 
  -2   1  10     9738.91    10093.91    395.67 o 
  -1   1  10     1724.29     1775.64     76.06 o 
   0   1  10     8163.08     8770.62    391.93 o 
   1   1  10       58.74       91.53     22.64 o 
   2   1  10     3677.28     3636.95     50.82 o 
   3   1  10      933.48      882.90     31.48 o 
   4   1  10     5033.35     4929.22    151.22 o 
   5   1  10      239.88      243.82     30.55 o 
   6   1  10     4398.15     4202.91    105.92 o 
   7   1  10     2200.78     2063.07     31.20 o 
   8   1  10      433.25      403.06     27.84 o 
   9   1  10      824.51      822.18     39.36 o 
  10   1  10       69.24      108.22     56.21 o 
  11   1  10       26.52       75.80     35.93 o 
  12   1  10      295.51      339.54     38.65 o 
  13   1  10      309.40      355.59     40.08 o 
 -13   2  10       41.76       66.85     40.22 o 
 -12   2  10     1020.47     1057.84     60.43 o 
 -11   2  10       11.89       20.52     26.75 o 
 -10   2  10     1499.96     1483.19     49.09 o 
  -9   2  10      658.36      618.75     25.81 o 
  -8   2  10     1094.95     1106.25     25.57 o 
  -7   2  10      512.48      540.39     22.85 o 
  -6   2  10     1868.98     1863.00     26.45 o 
  -5   2  10     1496.17     1526.37     28.52 o 
  -4   2  10     1817.44     1922.72     95.10 o 
  -3   2  10     2920.72     3012.60    101.95 o 
  -2   2  10     1397.81     1488.27     43.54 o 
  -1   2  10     3475.06     3603.64     95.69 o 
   0   2  10      109.64      119.67     21.43 o 
   1   2  10     2377.71     2438.02     70.50 o 
   2   2  10      912.11     1000.60     41.95 o 
   3   2  10     3312.99     3293.43    115.78 o 
   4   2  10       35.33       41.07     19.73 o 
   5   2  10     3147.96     3177.02     72.92 o 
   6   2  10     1047.58     1034.76     24.08 o 
   7   2  10     3043.37     3097.73     94.20 o 
   8   2  10      949.31      964.92     35.74 o 
   9   2  10      768.33      814.38     37.10 o 
  10   2  10      321.13      357.02     25.02 o 
  11   2  10      389.53      369.96     29.24 o 
  12   2  10      427.30      435.54     37.52 o 
 -13   3  10      657.41      643.63     39.03 o 
 -12   3  10      135.64      171.29     34.24 o 
 -11   3  10      580.65      575.06     40.20 o 
 -10   3  10      238.84      256.97     36.35 o 
  -9   3  10      833.10      725.13     34.87 o 
  -8   3  10      287.86      321.95     29.08 o 
  -7   3  10     1593.61     1517.82     64.20 o 
  -6   3  10     1434.55     1448.62     45.70 o 
  -5   3  10     3193.76     3134.47     63.92 o 
  -4   3  10     1708.31     1729.81     53.07 o 
  -3   3  10     1537.97     1519.28     42.02 o 
  -2   3  10     2076.75     2143.33     72.50 o 
  -1   3  10      259.50      263.78     21.94 o 
   0   3  10     6373.30     6376.21    226.95 o 
   1   3  10      441.26      485.27     26.32 o 
   2   3  10     6616.88     6768.23    260.76 o 
   3   3  10        3.54       27.94     42.29 o 
   4   3  10     3599.08     3751.10    170.64 o 
   5   3  10      683.59      693.42     30.18 o 
   6   3  10     1644.44     1612.32     39.50 o 
   7   3  10       42.47       53.08     21.04 o 
   8   3  10      751.76      753.44     33.05 o 
   9   3  10       72.82       96.81     22.72 o 
  10   3  10      275.84      292.73     24.95 o 
  11   3  10      455.29      416.95     27.46 o 
  12   3  10       15.78       31.71     28.87 o 
 -12   4  10      183.95      194.11     41.08 o 
 -11   4  10      507.96      505.50     37.31 o 
 -10   4  10      186.04      203.15     28.28 o 
  -9   4  10      120.40      140.91     26.47 o 
  -8   4  10      628.22      662.03     43.86 o 
  -7   4  10      740.60      794.09     36.66 o 
  -6   4  10     2782.28     2775.52     83.39 o 
  -5   4  10     1475.66     1531.85     54.85 o 
  -4   4  10     1517.70     1513.65     46.32 o 
  -3   4  10      481.38      497.08     23.99 o 
  -2   4  10      281.36      267.37     24.97 o 
  -1   4  10     1019.62     1008.02     43.69 o 
   0   4  10      174.92      196.33     23.84 o 
   1   4  10     3246.63     3229.34    109.76 o 
   2   4  10       78.19      119.77     25.70 o 
   3   4  10     3869.56     3925.54    143.79 o 
   4   4  10     2124.94     2081.10     79.03 o 
   5   4  10       56.35       64.14     25.85 o 
   6   4  10      305.00      313.15     28.05 o 
   7   4  10        9.18       20.43     24.90 o 
   8   4  10        1.14       16.64     22.75 o 
   9   4  10      454.90      426.37     24.22 o 
  10   4  10      227.36      255.09     25.03 o 
  11   4  10       15.01       17.95     27.34 o 
 -12   5  10        1.96        5.95     36.87 o 
 -11   5  10       45.42       40.14     31.41 o 
 -10   5  10       93.94      113.42     30.51 o 
  -9   5  10      276.69      323.75     30.75 o 
  -8   5  10       20.61       64.63     26.58 o 
  -7   5  10      413.39      439.98     38.18 o 
  -6   5  10      345.67      362.84     26.58 o 
  -5   5  10      325.24      345.15     25.14 o 
  -4   5  10      356.19      383.64     25.97 o 
  -3   5  10        2.08       36.82     20.79 o 
  -2   5  10       32.44       77.01     22.34 o 
  -1   5  10      917.18      920.03     25.72 o 
   0   5  10       63.32       83.45     26.10 o 
   1   5  10     1948.20     1943.45     73.45 o 
   2   5  10      808.54      813.31     27.87 o 
   3   5  10      182.61      180.92     34.60 o 
   4   5  10      226.31      270.24     29.62 o 
   5   5  10      404.17      395.43     31.07 o 
   6   5  10       61.59       69.03     31.10 o 
   7   5  10      319.08      321.30     23.68 o 
   8   5  10      287.31      275.87     25.42 o 
   9   5  10        8.92        0.00     26.23 o 
  10   5  10      224.85      229.81     29.09 o 
  11   5  10      332.72      358.19     30.01 o 
 -10   6  10       77.66       87.73     34.39 o 
  -9   6  10       12.88       34.07     27.86 o 
  -8   6  10      136.12      118.79     24.81 o 
  -7   6  10        1.35       41.18     24.17 o 
  -6   6  10       51.48       72.33     24.03 o 
  -5   6  10       82.73      102.10     23.02 o 
  -4   6  10      484.64      494.12     24.96 o 
  -3   6  10       19.17       41.44     22.19 o 
  -2   6  10        2.00        7.00     20.28 o 
  -1   6  10      138.67      138.03     22.59 o 
   0   6  10      371.17      383.84     23.98 o 
   1   6  10        1.52       30.42     25.02 o 
   2   6  10        1.56       33.48     28.73 o 
   3   6  10      170.22      190.51     27.87 o 
   4   6  10      226.97      200.20     52.40 o 
   5   6  10        1.78        3.51     25.36 o 
   6   6  10      192.04      169.46     34.25 o 
   7   6  10       35.90      114.23     34.35 o 
   8   6  10       34.83       58.78     27.31 o 
   9   6  10      224.44      215.37     27.21 o 
  -9   7  10       37.72       41.28     31.56 o 
  -8   7  10        0.53       40.72     31.47 o 
  -7   7  10       89.08       77.29     25.09 o 
  -6   7  10        1.89        0.00     28.23 o 
  -5   7  10      151.40      205.83     26.13 o 
  -4   7  10       33.37       60.31     23.87 o 
  -3   7  10       86.31      108.77     25.09 o 
  -2   7  10        6.48        5.85     27.14 o 
  -1   7  10       71.31      111.93     23.31 o 
   0   7  10        9.80       12.61     21.65 o 
   1   7  10      109.04      132.69     24.05 o 
   2   7  10       17.89       57.02     23.07 o 
   3   7  10      265.24      323.19     30.25 o 
   4   7  10       17.68       64.07     37.13 o 
   5   7  10        8.31       23.65     35.03 o 
   6   7  10       18.55       31.74     31.29 o 
   7   7  10       28.80       11.64     30.69 o 
   8   7  10        0.58       37.11     29.54 o 
  -7   8  10       85.55      128.20     33.11 o 
  -6   8  10        7.47       14.73     29.66 o 
  -5   8  10       55.08       64.77     27.02 o 
  -4   8  10       62.96       66.51     26.84 o 
  -3   8  10        0.20        5.33     23.34 o 
  -2   8  10        3.12       18.54     26.53 o 
  -1   8  10       16.07       40.26     30.15 o 
   0   8  10       30.45       62.06     27.73 o 
   1   8  10        3.27        0.00     25.78 o 
   2   8  10      133.10      173.40     26.87 o 
   3   8  10      119.10       96.40     32.88 o 
   4   8  10       20.45       39.33     29.51 o 
   5   8  10       66.00       92.81     30.28 o 
   6   8  10        0.43       77.13     33.96 o 
  -2   9  10      133.02      182.17     35.19 o 
  -1   9  10      158.67      136.12     35.01 o 
   0   9  10      166.55      301.72     69.46 o 
   1   9  10       55.34       81.50     31.68 o 
 -13   1  11        0.89       50.45     46.90 o 
 -12   1  11       92.89       98.03     38.83 o 
 -11   1  11       12.20       28.22     29.82 o 
 -10   1  11        0.68        0.00     24.96 o 
  -9   1  11       10.16       20.60     21.08 o 
  -8   1  11     1014.16     1035.31     26.05 o 
  -7   1  11        1.43        8.02     21.96 o 
  -6   1  11       89.23      102.80     20.50 o 
  -5   1  11      446.18      482.18     21.57 o 
  -4   1  11       34.77       33.01     21.48 o 
  -3   1  11     1677.68     1785.14     61.27 o 
  -2   1  11      467.66      506.57     25.91 o 
  -1   1  11     1866.84     1903.40     61.40 o 
   0   1  11       96.52      113.96     24.53 o 
   1   1  11     1356.17     1366.98     37.33 o 
   2   1  11      232.21      222.86     35.86 o 
   3   1  11      251.10      222.59     27.37 o 
   4   1  11     1568.62     1489.99     31.93 o 
   5   1  11       48.72       59.92     31.89 o 
   6   1  11     1143.13     1023.34     50.24 o 
   7   1  11        1.10        0.30     30.94 o 
   8   1  11        3.09       56.03     38.16 o 
   9   1  11       13.26       15.53     51.47 o 
  10   1  11       52.49      104.27     41.73 o 
  11   1  11        1.90       30.24     43.86 o 
  12   1  11      107.35      194.51     36.42 o 
 -13   2  11      117.06      114.77     41.03 o 
 -12   2  11       26.97       48.86     29.68 o 
 -11   2  11       42.80       35.01     36.81 o 
 -10   2  11        8.83       25.70     35.07 o 
  -9   2  11      881.03      849.10     25.10 o 
  -8   2  11      122.65      154.97     23.43 o 
  -7   2  11     2283.50     2203.05     29.06 o 
  -6   2  11     1319.75     1249.36     60.24 o 
  -5   2  11      161.75      168.14     25.07 o 
  -4   2  11      538.20      595.64     33.97 o 
  -3   2  11      181.08      176.92     24.69 o 
  -2   2  11     1159.08     1242.50     65.12 o 
  -1   2  11      873.24      850.04     29.43 o 
   0   2  11     2488.78     2357.36     58.16 o 
   1   2  11       26.74       43.78     23.78 o 
   2   2  11      521.51      518.24     25.78 o 
   3   2  11     2159.69     2172.06     93.95 o 
   4   2  11      735.37      737.86     30.42 o 
   5   2  11     1696.83     1604.80     80.53 o 
   6   2  11      838.00      820.88     21.57 o 
   7   2  11       11.20       26.88     18.51 o 
   8   2  11       13.05        6.41     22.95 o 
   9   2  11       17.70       43.76     25.62 o 
  10   2  11       45.41       88.05     30.06 o 
  11   2  11      432.03      424.62     44.11 o 
  12   2  11        1.86       14.99     32.06 o 
 -13   3  11       78.04      119.18     42.69 o 
 -12   3  11      185.69      168.56     32.57 o 
 -11   3  11       48.33       88.09     37.40 o 
 -10   3  11      115.97       80.09     35.32 o 
  -9   3  11      100.74      130.56     27.91 o 
  -8   3  11     1324.05     1282.06     29.34 o 
  -7   3  11     1868.94     1864.80     32.65 o 
  -6   3  11      411.75      423.65     27.15 o 
  -5   3  11     1979.64     1935.36     70.66 o 
  -4   3  11      600.46      601.89     24.89 o 
  -3   3  11      122.84      115.41     25.24 o 
  -2   3  11        0.15        0.00     20.81 o 
  -1   3  11      368.29      419.11     23.84 o 
   0   3  11      339.55      331.75     23.66 o 
   1   3  11     1223.86     1221.90     26.93 o 
   2   3  11       86.80      104.09     24.17 o 
   3   3  11     1274.86     1210.79     41.81 o 
   4   3  11      204.71      206.07     26.07 o 
   5   3  11      931.47      947.61     48.09 o 
   6   3  11       23.87       46.04     18.21 o 
   7   3  11      293.22      281.02     20.87 o 
   8   3  11        7.74       19.37     23.03 o 
   9   3  11      341.40      338.82     24.16 o 
  10   3  11      174.05      193.59     28.25 o 
  11   3  11       85.11      114.06     28.57 o 
 -12   4  11       49.02       85.51     41.39 o 
 -11   4  11      388.90      326.48     39.34 o 
 -10   4  11        7.13       16.29     32.25 o 
  -9   4  11      519.24      536.13     32.14 o 
  -8   4  11      434.76      454.27     27.92 o 
  -7   4  11     1589.29     1495.06     42.67 o 
  -6   4  11     2467.02     2456.33     33.35 o 
  -5   4  11      953.61      990.11     28.56 o 
  -4   4  11     2240.37     2160.13     30.44 o 
  -3   4  11      243.49      268.42     26.47 o 
  -2   4  11     2368.78     2351.51     42.26 o 
  -1   4  11      300.02      278.31     21.21 o 
   0   4  11     2204.78     2165.50     67.52 o 
   1   4  11      235.06      203.97     25.01 o 
   2   4  11     2212.55     2250.97     90.84 o 
   3   4  11      171.61      193.00     29.30 o 
   4   4  11     1005.19      937.84     25.81 o 
   5   4  11      945.87      964.74     45.61 o 
   6   4  11      130.91      146.17     22.74 o 
   7   4  11      323.25      333.74     23.35 o 
   8   4  11      148.84      162.33     23.94 o 
   9   4  11      154.75      177.58     24.05 o 
  10   4  11      161.52      176.86     25.99 o 
  11   4  11      501.05      474.61     29.27 o 
 -11   5  11        5.37       18.13     34.89 o 
 -10   5  11      838.13      814.12     32.73 o 
  -9   5  11        2.69        0.00     29.40 o 
  -8   5  11      631.02      659.62     47.09 o 
  -7   5  11      480.31      532.83     26.56 o 
  -6   5  11     1800.18     1889.28     66.21 o 
  -5   5  11     2205.85     2310.59     66.47 o 
  -4   5  11     1709.65     1743.75     57.66 o 
  -3   5  11     3034.02     3189.48     83.86 o 
  -2   5  11       17.03       25.59     26.51 o 
  -1   5  11     4693.82     4694.92     99.31 o 
   0   5  11       92.82      120.33     24.63 o 
   1   5  11     5804.94     5863.03    104.97 o 
   2   5  11      336.59      272.84     31.28 o 
   3   5  11     3483.86     3510.13     82.38 o 
   4   5  11     1420.97     1424.13     56.41 o 
   5   5  11      967.92      947.30     40.42 o 
   6   5  11     1109.61     1195.03     84.66 o 
   7   5  11      104.20       70.41     25.02 o 
   8   5  11      541.14      531.29     30.28 o 
   9   5  11       72.64      109.30     27.22 o 
  10   5  11      504.07      456.40     39.78 o 
 -10   6  11      268.01      339.76     30.65 o 
  -9   6  11      250.23      266.84     32.10 o 
  -8   6  11      407.50      391.16     28.91 o 
  -7   6  11      297.14      296.79     24.36 o 
  -6   6  11     1018.83     1016.08     33.02 o 
  -5   6  11      943.30      899.12     33.54 o 
  -4   6  11     1800.25     1815.72     59.43 o 
  -3   6  11      355.36      368.05     25.48 o 
  -2   6  11     1433.62     1484.13     37.55 o 
  -1   6  11      191.53      191.37     20.87 o 
   0   6  11     1731.46     1676.01     35.75 o 
   1   6  11      270.24      260.62     31.85 o 
   2   6  11     2586.39     2543.41     86.39 o 
   3   6  11      218.88      249.07     64.13 o 
   4   6  11      925.62      868.04     39.87 o 
   5   6  11      379.09      387.30     33.90 o 
   6   6  11      400.22      359.43     31.73 o 
   7   6  11      668.21      627.38     35.87 o 
   8   6  11      226.62      251.11     31.75 o 
   9   6  11      719.95      687.35     31.89 o 
  -8   7  11      123.73      162.88     32.87 o 
  -7   7  11      431.44      437.33     28.35 o 
  -6   7  11      115.92      129.62     29.45 o 
  -5   7  11      765.30      748.75     36.03 o 
  -4   7  11      163.13      155.62     26.27 o 
  -3   7  11     2279.85     2245.35     44.25 o 
  -2   7  11       37.71       59.60     26.59 o 
  -1   7  11     1541.85     1463.36     56.08 o 
   0   7  11      158.71      115.71     29.73 o 
   1   7  11      921.38      851.92     56.84 o 
   2   7  11       55.96       92.95     35.21 o 
   3   7  11      800.72      730.00     29.82 o 
   4   7  11       66.96       98.52     33.64 o 
   5   7  11      757.76      778.11     69.16 o 
   6   7  11      194.50      208.93     29.19 o 
   7   7  11      440.46      409.23     42.20 o 
  -5   8  11      330.37      338.72     32.43 o 
  -4   8  11      876.08      846.27     32.07 o 
  -3   8  11      287.28      333.04     43.41 o 
  -2   8  11     2326.09     2361.93     73.70 o 
  -1   8  11        0.29       10.82     28.93 o 
   0   8  11     1017.40      964.51     36.57 o 
   1   8  11       65.38      109.61     31.67 o 
   2   8  11      343.61      316.80     40.41 o 
   3   8  11      131.23      134.73     39.37 o 
   4   8  11      377.50      359.24     36.67 o 
 -13   0  12        0.21      138.66     69.40 o 
 -12   0  12      361.86      511.51     61.40 o 
 -11   0  12      175.84      165.72     47.07 o 
 -10   0  12      829.39      818.88     40.38 o 
  -9   0  12     3490.81     3436.74    118.51 o 
  -8   0  12      909.63      866.34     32.49 o 
  -7   0  12     3895.21     3933.76    142.64 o 
  -6   0  12     1045.39     1073.12     51.03 o 
  -5   0  12      146.81      198.36     28.40 o 
  -4   0  12     1725.16     1737.02     93.10 o 
  -3   0  12     6850.93     6484.43    272.33 o 
  -2   0  12        1.32       29.46     38.39 o 
  -1   0  12    19662.99    18266.08    305.32 o 
   0   0  12     2909.10     2837.99    157.85 o 
   1   0  12     3542.06     3712.32     61.79 o 
   2   0  12     2076.68     2065.00     45.98 o 
   3   0  12     1034.04     1087.06     54.69 o 
   4   0  12     1084.43     1022.95     55.14 o 
   5   0  12     2056.89     2082.80     55.59 o 
   6   0  12     3386.15     3510.52     65.72 o 
   7   0  12      196.48      134.47     53.01 o 
   8   0  12     2596.81     2335.36     63.40 o 
   9   0  12      210.52      226.18     60.95 o 
  10   0  12      429.18      410.64     48.11 o 
  11   0  12      139.55      110.22     64.62 o 
  12   0  12      106.14      198.13     71.65 o 
 -13   1  12      234.55      280.16     50.96 o 
 -12   1  12       30.18       49.65     38.01 o 
 -11   1  12      678.83      592.52     32.94 o 
 -10   1  12      892.82      892.74     29.30 o 
  -9   1  12      865.05      825.95     26.55 o 
  -8   1  12     4299.47     4410.08     44.25 o 
  -7   1  12        1.05        2.87     22.76 o 
  -6   1  12     1117.05     1147.48     22.52 o 
  -5   1  12      139.89      161.89     22.20 o 
  -4   1  12     1547.21     1495.49     35.04 o 
  -3   1  12       62.28       64.90     22.53 o 
  -2   1  12     8645.73     8678.90    265.50 o 
  -1   1  12     2424.73     2409.51    130.90 o 
   0   1  12     7380.64     7469.10    239.27 o 
   1   1  12     3937.89     3722.33     83.18 o 
   2   1  12      699.07      696.07     33.00 o 
   3   1  12      147.75      147.42     29.43 o 
   4   1  12     1188.45     1298.28     56.79 o 
   5   1  12     1690.19     1577.86     41.15 o 
   6   1  12      844.54      894.99     43.37 o 
   7   1  12     2913.08     2921.15    106.90 o 
   8   1  12       29.27       80.97     40.70 o 
   9   1  12      966.95      947.85     37.59 o 
  10   1  12       83.86      100.50     45.86 o 
  11   1  12      202.13      230.40     33.12 o 
  12   1  12       13.45       13.21     40.33 o 
 -12   2  12      510.58      546.88     33.96 o 
 -11   2  12      492.45      427.42     32.46 o 
 -10   2  12      857.56      808.91     33.69 o 
  -9   2  12     1514.43     1531.05     32.88 o 
  -8   2  12      101.89      121.96     24.27 o 
  -7   2  12     3514.84     3439.65     88.60 o 
  -6   2  12      448.99      413.06     23.23 o 
  -5   2  12     3347.28     3298.63     78.90 o 
  -4   2  12       73.38       71.04     25.79 o 
  -3   2  12     3591.87     3651.13    108.44 o 
  -2   2  12      629.58      618.48     37.40 o 
  -1   2  12     3061.95     3213.29     95.94 o 
   0   2  12     1957.77     2060.47     96.68 o 
   1   2  12      577.89      583.86     27.60 o 
   2   2  12      560.82      597.82     25.90 o 
   3   2  12       13.19       23.84     25.25 o 
   4   2  12      663.31      670.02     25.34 o 
   5   2  12      189.78      208.72     19.21 o 
   6   2  12     1034.20     1076.63     67.91 o 
   7   2  12       45.28       47.23     27.61 o 
   8   2  12      801.28      761.69     41.91 o 
   9   2  12       13.45       16.07     28.15 o 
  10   2  12      486.14      428.82     32.80 o 
  11   2  12        8.00       50.13     34.11 o 
 -12   3  12      398.02      308.26     45.60 o 
 -11   3  12      389.19      371.18     43.10 o 
 -10   3  12      123.11      134.34     26.40 o 
  -9   3  12      322.32      303.61     29.18 o 
  -8   3  12      213.11      216.43     26.61 o 
  -7   3  12       40.64       25.33     28.36 o 
  -6   3  12     2862.27     2668.15     31.55 o 
  -5   3  12        1.58       37.59     30.27 o 
  -4   3  12     3679.69     3593.58    145.65 o 
  -3   3  12      640.89      617.33     25.01 o 
  -2   3  12      303.69      320.11     24.99 o 
  -1   3  12      435.97      441.05     32.55 o 
   0   3  12     1009.26     1061.28     24.47 o 
   1   3  12     2015.81     2066.91     92.99 o 
   2   3  12     1514.83     1496.31     27.44 o 
   3   3  12     4494.88     4555.26    160.47 o 
   4   3  12      502.76      525.85     30.72 o 
   5   3  12     1583.08     1572.23     21.11 o 
   6   3  12        2.23        0.00     23.54 o 
   7   3  12      229.69      259.19     30.34 o 
   8   3  12        3.87        0.00     23.12 o 
   9   3  12      588.32      591.54     29.68 o 
  10   3  12        3.62       30.64     28.04 o 
  11   3  12      179.38      181.59     35.61 o 
 -11   4  12      131.07      134.21     39.84 o 
 -10   4  12        5.18        2.04     29.79 o 
  -9   4  12       76.66      101.75     31.43 o 
  -8   4  12      228.44      247.71     27.08 o 
  -7   4  12      161.31      125.61     34.53 o 
  -6   4  12      581.67      605.67     33.54 o 
  -5   4  12     3620.04     3517.38     59.41 o 
  -4   4  12       59.03       95.63     28.06 o 
  -3   4  12     1299.26     1272.47     33.36 o 
  -2   4  12      137.22      157.20     23.88 o 
  -1   4  12       21.44       59.94     26.74 o 
   0   4  12      222.24      253.84     25.97 o 
   1   4  12     3115.90     3239.07     97.28 o 
   2   4  12     1065.68     1060.93     53.63 o 
   3   4  12     2543.39     2564.96     80.16 o 
   4   4  12     1938.51     1863.00     35.07 o 
   5   4  12        1.01       33.47     27.00 o 
   6   4  12      321.47      320.18     24.70 o 
   7   4  12        1.35        0.00     23.26 o 
   8   4  12      166.33      179.51     26.84 o 
   9   4  12        5.11       28.71     25.62 o 
  10   4  12      239.67      242.77     29.65 o 
 -10   5  12       47.49       33.55     33.01 o 
  -9   5  12        3.25        1.23     30.46 o 
  -8   5  12        1.78       33.92     38.99 o 
  -7   5  12      201.90      246.55     32.61 o 
  -6   5  12      470.40      454.62     31.44 o 
  -5   5  12       41.19       60.48     24.93 o 
  -4   5  12     1645.44     1620.20     37.52 o 
  -3   5  12      671.42      687.16     30.41 o 
  -2   5  12       98.85       81.76     24.67 o 
  -1   5  12      215.61      220.50     25.14 o 
   0   5  12       81.06       83.71     24.62 o 
   1   5  12       56.18       52.99     21.05 o 
   2   5  12      859.03      920.28     43.81 o 
   3   5  12      716.70      640.35     32.76 o 
   4   5  12      211.92      205.86     28.54 o 
   5   5  12      374.94      426.40     28.82 o 
   6   5  12       16.97       48.96     31.83 o 
   7   5  12        2.22       17.42     25.69 o 
   8   5  12       18.03        0.00     25.93 o 
   9   5  12       35.19       34.19     26.59 o 
  -9   6  12       75.45       93.58     35.00 o 
  -8   6  12       82.59       82.08     28.35 o 
  -7   6  12       73.43       61.04     25.77 o 
  -6   6  12       91.79      100.39     26.13 o 
  -5   6  12      230.41      227.00     27.80 o 
  -4   6  12      559.76      593.66     32.79 o 
  -3   6  12       18.33       17.99     24.62 o 
  -2   6  12      437.12      491.20     27.93 o 
  -1   6  12      139.59      147.53     26.18 o 
   0   6  12       86.85       70.33     26.40 o 
   1   6  12       14.44       22.87     32.94 o 
   2   6  12        3.02       21.20     33.19 o 
   3   6  12        0.52        0.00     26.29 o 
   4   6  12       48.65        8.05     33.45 o 
   5   6  12       41.58       36.27     35.26 o 
   6   6  12        5.79       39.01     31.15 o 
   7   6  12        6.84       51.85     30.00 o 
   8   6  12        7.04       33.42     30.86 o 
  -7   7  12       63.04       88.54     31.23 o 
  -6   7  12       64.52       61.93     25.77 o 
  -5   7  12       10.94       47.43     26.97 o 
  -4   7  12        9.17        3.26     26.98 o 
  -3   7  12      182.75      209.65     24.19 o 
  -2   7  12       13.12        0.00     25.34 o 
  -1   7  12       74.71      100.86     29.76 o 
   0   7  12        2.37       10.66     30.78 o 
   1   7  12        0.43        0.00     35.33 o 
   2   7  12        8.68       31.07     32.80 o 
   3   7  12        1.52        0.00     37.46 o 
   4   7  12       18.87       47.85     33.59 o 
   5   7  12       22.00       11.55     30.94 o 
   6   7  12       13.89       26.62     34.08 o 
  -4   8  12       72.21      106.44     31.65 o 
  -3   8  12       41.23       38.50     28.44 o 
  -2   8  12        2.75       16.20     29.08 o 
  -1   8  12       13.83        6.46     27.91 o 
   0   8  12        6.18       19.98     28.18 o 
   1   8  12       61.74       73.18     38.18 o 
   2   8  12       55.03       53.72     29.82 o 
   3   8  12       67.63       77.70     37.63 o 
 -12   1  13        6.55        5.03     37.65 o 
 -11   1  13        6.32        0.00     32.75 o 
 -10   1  13       78.35       74.32     28.37 o 
  -9   1  13       18.34       33.33     25.96 o 
  -8   1  13       65.65       81.87     24.06 o 
  -7   1  13        9.50       33.77     23.59 o 
  -6   1  13      179.98      219.09     21.88 o 
  -5   1  13       75.92      125.08     22.70 o 
  -4   1  13      165.41      144.91     22.70 o 
  -3   1  13      301.86      278.18     24.77 o 
  -2   1  13      374.02      411.81     37.23 o 
  -1   1  13      192.25      194.99     24.46 o 
   0   1  13        0.73        0.00     21.63 o 
   1   1  13       95.84      101.78     21.41 o 
   2   1  13      152.60      155.47     34.32 o 
   3   1  13      394.80      415.23     36.57 o 
   4   1  13     1112.67     1135.96     33.34 o 
   5   1  13       10.82       52.53     30.13 o 
   6   1  13      716.84      633.76    113.67 o 
   7   1  13      408.59      448.77     42.25 o 
   8   1  13        2.24        0.00     61.66 o 
   9   1  13       18.42       20.53     43.71 o 
  10   1  13        3.16       73.34     44.64 o 
  11   1  13        0.61       63.88     41.09 o 
 -12   2  13       61.74       66.38     45.29 o 
 -11   2  13        0.10       20.51     41.35 o 
 -10   2  13      261.81      291.62     29.89 o 
  -9   2  13      323.74      339.36     30.29 o 
  -8   2  13      301.93      343.06     32.13 o 
  -7   2  13       12.24       10.30     29.39 o 
  -6   2  13      247.05      238.41     32.32 o 
  -5   2  13      206.46      254.70     28.29 o 
  -4   2  13     1050.64     1040.07     29.89 o 
  -3   2  13     1525.97     1473.85     85.27 o 
  -2   2  13      210.78      218.51     30.68 o 
  -1   2  13     1190.43     1266.44     81.88 o 
   0   2  13      709.91      705.55     24.80 o 
   1   2  13      192.76      241.84     32.38 o 
   2   2  13      113.76       95.44     28.84 o 
   3   2  13      684.64      816.17     82.31 o 
   4   2  13      836.58      939.22     41.00 o 
   5   2  13     1923.77     1994.76    102.86 o 
   6   2  13      401.05      408.45     31.93 o 
   7   2  13        3.75       12.69     30.53 o 
   8   2  13      212.14      255.91     31.92 o 
   9   2  13       12.84       32.43     27.73 o 
  10   2  13       88.71       44.28     34.11 o 
  11   2  13      151.89      211.34     37.15 o 
 -11   3  13      436.85      365.36     51.85 o 
 -10   3  13        0.36       33.14     32.95 o 
  -9   3  13     1087.13      975.38     39.61 o 
  -8   3  13       35.93       41.45     29.44 o 
  -7   3  13      944.17      908.84     29.08 o 
  -6   3  13      145.74      137.26     28.36 o 
  -5   3  13     2490.78     2521.79     89.00 o 
  -4   3  13      231.12      253.54     32.80 o 
  -3   3  13     2128.62     2099.70     74.79 o 
  -2   3  13     3354.57     3385.27     98.89 o 
  -1   3  13       69.08      125.25     29.67 o 
   0   3  13     1118.07     1136.73     55.13 o 
   1   3  13        3.11        0.00     30.28 o 
   2   3  13      144.33      131.78     26.37 o 
   3   3  13     1347.87     1389.85     60.46 o 
   4   3  13     2159.15     2146.00     89.17 o 
   5   3  13        0.26        0.00     21.53 o 
   6   3  13      932.99      886.06     33.64 o 
   7   3  13      308.77      304.18     22.25 o 
   8   3  13        5.22        4.65     28.52 o 
   9   3  13       11.26       51.44     33.22 o 
  10   3  13      108.54      118.54     31.64 o 
 -11   4  13       55.32        0.00     36.86 o 
 -10   4  13      590.22      556.61     36.41 o 
  -9   4  13       18.74       15.11     34.36 o 
  -8   4  13      527.43      534.34     38.33 o 
  -7   4  13        6.10       65.21     29.91 o 
  -6   4  13     1173.78     1152.89     37.12 o 
  -5   4  13      212.65      287.54     34.45 o 
  -4   4  13     4055.25     4164.65     63.89 o 
  -3   4  13      710.83      706.10     27.06 o 
  -2   4  13     2971.76     3084.44     91.68 o 
  -1   4  13     1097.97     1098.69     42.91 o 
   0   4  13      543.45      533.19     24.34 o 
   1   4  13      646.17      553.92     26.10 o 
   2   4  13      786.86      815.93     35.40 o 
   3   4  13     1255.79     1317.84     84.72 o 
   4   4  13      318.98      345.65     25.11 o 
   5   4  13     1625.01     1633.43     84.41 o 
   6   4  13       61.66       34.43     24.91 o 
   7   4  13      407.83      406.46     26.05 o 
   8   4  13      164.79      262.52     37.94 o 
   9   4  13      150.72      123.80     27.17 o 
  -9   5  13      431.17      397.86     36.00 o 
  -8   5  13       32.78       17.46     32.51 o 
  -7   5  13      310.62      296.40     38.00 o 
  -6   5  13       37.21       57.02     29.84 o 
  -5   5  13      909.09      894.16     31.20 o 
  -4   5  13      272.64      250.27     29.86 o 
  -3   5  13     1343.62     1342.09     31.67 o 
  -2   5  13      133.59      105.79     24.60 o 
  -1   5  13     1129.85     1137.62     31.34 o 
   0   5  13      686.32      699.94     41.25 o 
   1   5  13      428.67      410.68     30.42 o 
   2   5  13     2211.06     2282.31    126.25 o 
   3   5  13      194.96      243.37     31.56 o 
   4   5  13     1409.64     1403.28     59.30 o 
   5   5  13       10.87        1.11     30.39 o 
   6   5  13      698.93      664.07     30.74 o 
   7   5  13       31.65       53.73     25.80 o 
   8   5  13      776.75      802.19     36.84 o 
  -8   6  13      802.44      685.92     36.85 o 
  -7   6  13       47.76      103.37     35.81 o 
  -6   6  13      997.51      934.04     34.41 o 
  -5   6  13      412.02      415.96     31.16 o 
  -4   6  13      638.71      642.80     33.60 o 
  -3   6  13      318.37      276.22     31.76 o 
  -2   6  13      591.04      568.02     27.97 o 
  -1   6  13      545.48      539.76     28.16 o 
   0   6  13      878.29      842.75     29.38 o 
   1   6  13     1649.52     1580.92     37.49 o 
   2   6  13       95.36      107.05     30.27 o 
   3   6  13     1203.61     1168.18     62.24 o 
   4   6  13       35.83       32.55     33.67 o 
   5   6  13      205.09      157.72     64.84 o 
   6   6  13       15.49       20.85     31.32 o 
   7   6  13      539.39      494.59     34.31 o 
  -6   7  13      263.79      294.27     33.96 o 
  -5   7  13      551.32      563.50     31.66 o 
  -4   7  13      666.63      625.28     31.66 o 
  -3   7  13      242.17      192.07     33.06 o 
  -2   7  13      385.56      329.54     31.17 o 
  -1   7  13      863.84      818.08     35.15 o 
   0   7  13     1259.01     1187.55     30.44 o 
   1   7  13      130.86      143.62     30.72 o 
   2   7  13     1564.21     1466.48     39.10 o 
   3   7  13      192.42      205.87     39.09 o 
   4   7  13      219.39      213.91     40.27 o 
   5   7  13        1.55       23.06     32.63 o 
 -11   0  14      326.36      307.89     46.25 o 
 -10   0  14      239.93      235.11     40.05 o 
  -9   0  14     1037.92     1019.11     40.75 o 
  -8   0  14      382.52      380.35     35.34 o 
  -7   0  14     2068.20     2053.49     49.97 o 
  -6   0  14      457.28      524.79     34.84 o 
  -5   0  14     1026.78     1131.38     36.98 o 
  -4   0  14     1097.56     1060.86     55.04 o 
  -3   0  14      688.80      630.91     38.62 o 
  -2   0  14     2826.03     2608.14     77.36 o 
  -1   0  14      329.56      284.39     33.92 o 
   0   0  14     2205.77     2127.43     59.01 o 
   1   0  14     1865.24     1963.42     60.37 o 
   2   0  14     4762.05     4645.88     69.98 o 
   3   0  14       22.55       76.10     49.79 o 
   4   0  14     3626.84     3564.24     63.40 o 
   5   0  14      970.57      888.87     43.28 o 
   6   0  14      677.22      608.19     56.56 o 
   7   0  14      114.60      155.43     59.53 o 
   8   0  14      558.70      529.31     59.98 o 
   9   0  14      123.88       54.89     49.40 o 
  10   0  14      771.48      721.12     73.52 o 
 -11   1  14        3.30       11.60     33.25 o 
 -10   1  14      659.87      649.16     28.42 o 
  -9   1  14      130.40      117.93     26.27 o 
  -8   1  14     1768.05     1751.75     39.91 o 
  -7   1  14      438.12      453.04     24.89 o 
  -6   1  14     2442.93     2508.54     65.78 o 
  -5   1  14     1098.93     1171.92     43.09 o 
  -4   1  14      577.26      617.61     22.87 o 
  -3   1  14     2661.87     2600.46     71.71 o 
  -2   1  14       72.52       50.42     27.43 o 
  -1   1  14     3050.21     2947.84    151.97 o 
   0   1  14      644.57      679.38     28.49 o 
   1   1  14     2673.52     2682.39    179.12 o 
   2   1  14       43.80       49.16     30.08 o 
   3   1  14     3059.81     2950.33     39.15 o 
   4   1  14     1237.11     1214.11     39.44 o 
   5   1  14     1045.37     1004.64     41.76 o 
   6   1  14      557.86      503.49     39.01 o 
   7   1  14      231.52      213.42     34.73 o 
   8   1  14       33.87       69.47     31.58 o 
   9   1  14      610.40      567.51     41.37 o 
  10   1  14      367.43      372.77     35.66 o 
 -11   2  14      569.77      521.04     41.06 o 
 -10   2  14        0.53        7.03     33.03 o 
  -9   2  14      639.61      639.56     32.46 o 
  -8   2  14      120.83      134.70     28.61 o 
  -7   2  14     1530.12     1529.93     56.31 o 
  -6   2  14     1711.75     1722.67     52.28 o 
  -5   2  14      947.60      945.95     28.22 o 
  -4   2  14     3191.69     3284.49    159.92 o 
  -3   2  14      470.37      494.42     28.58 o 
  -2   2  14     2978.86     2974.46    122.15 o 
  -1   2  14      199.12      256.18     29.38 o 
   0   2  14     1424.53     1382.10    112.23 o 
   1   2  14        0.00       15.58     29.86 o 
   2   2  14     2207.93     2302.06    116.76 o 
   3   2  14      537.86      584.86     56.47 o 
   4   2  14      642.73      612.96     31.13 o 
   5   2  14      292.05      207.39     29.91 o 
   6   2  14       88.02      129.12     25.16 o 
   7   2  14      139.97       83.59     28.45 o 
   8   2  14      195.68      232.27     33.33 o 
   9   2  14      115.75      171.79     33.30 o 
  10   2  14       77.46      118.38     38.99 o 
 -11   3  14        2.05       74.46     53.92 o 
 -10   3  14      633.98      580.50     36.80 o 
  -9   3  14        0.17        0.00     34.42 o 
  -8   3  14      441.16      449.00     39.31 o 
  -7   3  14       36.78       44.49     30.41 o 
  -6   3  14      300.75      305.18     28.72 o 
  -5   3  14      371.72      380.86     30.14 o 
  -4   3  14      441.61      473.11     29.37 o 
  -3   3  14      390.01      415.91     40.68 o 
  -2   3  14      314.98      358.82     38.75 o 
  -1   3  14      385.63      406.11     37.98 o 
   0   3  14      102.64       98.74     27.00 o 
   1   3  14     1319.52     1258.93     29.69 o 
   2   3  14      205.59      194.81     23.60 o 
   3   3  14     1112.60     1081.63     25.91 o 
   4   3  14        0.84       11.95     23.85 o 
   5   3  14      507.64      550.70     29.87 o 
   6   3  14      152.67      138.81     24.50 o 
   7   3  14      409.51      427.57     29.51 o 
   8   3  14      301.01      305.97     31.33 o 
   9   3  14       45.65       63.30     29.61 o 
 -10   4  14       72.62       63.00     34.71 o 
  -9   4  14      206.17      175.43     35.98 o 
  -8   4  14       56.69       79.66     33.08 o 
  -7   4  14      101.53       92.14     30.20 o 
  -6   4  14      322.34      312.31     31.99 o 
  -5   4  14      217.37      235.48     33.74 o 
  -4   4  14      129.99      156.84     35.41 o 
  -3   4  14      726.47      657.18     30.77 o 
  -2   4  14      474.36      497.15     27.70 o 
  -1   4  14      221.65      259.67     26.36 o 
   0   4  14     1326.22     1398.10     78.86 o 
   1   4  14        0.01        0.00     23.94 o 
   2   4  14      757.35      741.67     33.09 o 
   3   4  14        2.62       10.29     27.97 o 
   4   4  14      524.30      483.91     33.99 o 
   5   4  14       56.18       55.91     26.25 o 
   6   4  14      994.00      928.56     33.43 o 
   7   4  14      302.57      303.03     25.97 o 
   8   4  14       64.50       87.76     26.81 o 
  -9   5  14       29.22       74.11     37.33 o 
  -8   5  14       51.08       45.80     33.62 o 
  -7   5  14       99.89      137.23     38.58 o 
  -6   5  14       35.71       41.60     36.74 o 
  -5   5  14      378.17      355.27     31.73 o 
  -4   5  14      204.51      163.57     30.50 o 
  -3   5  14      203.03      188.30     30.89 o 
  -2   5  14      201.05      185.13     25.83 o 
  -1   5  14      441.02      475.46     31.53 o 
   0   5  14       36.74       37.81     24.60 o 
   1   5  14      362.93      398.29     31.82 o 
   2   5  14      155.85      195.30     31.22 o 
   3   5  14        2.29        0.00     31.48 o 
   4   5  14       45.86       40.97     40.43 o 
   5   5  14      207.65      146.95     35.76 o 
   6   5  14        1.67        0.00     29.73 o 
   7   5  14      217.82      216.32     28.48 o 
  -7   6  14       69.29       99.95     36.03 o 
  -6   6  14       15.49       29.13     35.05 o 
  -5   6  14       51.13       65.50     33.62 o 
  -4   6  14       31.28       16.59     33.36 o 
  -3   6  14       51.68       42.55     30.48 o 
  -2   6  14      352.30      384.04     30.68 o 
  -1   6  14       51.21       15.08     28.72 o 
   0   6  14      258.52      249.56     36.70 o 
   1   6  14      146.88      115.59     26.88 o 
   2   6  14       15.01       60.50     30.30 o 
   3   6  14        2.37       42.17     34.62 o 
   4   6  14       13.97       66.93     34.83 o 
   5   6  14        0.49       33.46     35.55 o 
   6   6  14      131.44      142.32     32.49 o 
  -4   7  14        6.14       58.56     33.51 o 
  -3   7  14       23.10       14.46     34.51 o 
  -2   7  14       22.66       44.20     32.59 o 
  -1   7  14       44.99       54.50     35.31 o 
   0   7  14       45.69       74.61     32.40 o 
   1   7  14       36.64        0.00     39.62 o 
   2   7  14        0.15       52.72     35.73 o 
   3   7  14       50.22       90.95     38.94 o 
 -11   1  15        6.77       31.89     28.81 o 
 -10   1  15        7.98       19.42     30.14 o 
  -9   1  15      117.87      133.33     28.51 o 
  -8   1  15      186.39      167.22     24.95 o 
  -7   1  15       24.68       51.91     23.93 o 
  -6   1  15        0.54       12.72     23.58 o 
  -5   1  15       41.14       84.39     23.93 o 
  -4   1  15        4.89        6.29     27.78 o 
  -3   1  15        0.05       30.73     25.61 o 
  -2   1  15       11.16       55.66     28.40 o 
  -1   1  15        9.32       17.96     26.95 o 
   0   1  15       16.62       43.96     27.63 o 
   1   1  15      139.12      137.62     24.12 o 
   2   1  15      147.22      144.49     26.53 o 
   3   1  15       51.06       14.23     49.17 o 
   4   1  15       43.10        8.20     27.70 o 
   5   1  15        1.80        4.71     39.30 o 
   6   1  15       17.31       24.16     39.36 o 
   7   1  15        5.49        0.00     44.48 o 
   8   1  15       96.81      115.17     44.25 o 
   9   1  15       39.16       96.16     39.11 o 
 -10   2  15       96.47      125.70     35.30 o 
  -9   2  15      173.13      163.41     32.04 o 
  -8   2  15       34.75       25.14     29.24 o 
  -7   2  15      336.97      345.30     27.82 o 
  -6   2  15      155.03      181.46     30.82 o 
  -5   2  15       74.95      101.88     28.71 o 
  -4   2  15      501.83      525.99     29.44 o 
  -3   2  15      109.57       88.20     24.90 o 
  -2   2  15       13.96       36.49     25.52 o 
  -1   2  15      173.17      166.64     28.49 o 
   0   2  15      325.70      317.04     28.68 o 
   1   2  15      739.02      779.48     31.39 o 
   2   2  15        2.08        0.00     27.48 o 
   3   2  15      340.35      360.60     27.40 o 
   4   2  15        8.48       11.07     28.58 o 
   5   2  15       10.17        0.00     36.00 o 
   6   2  15      101.91      128.91     27.22 o 
   7   2  15      110.24      113.80     32.35 o 
   8   2  15      114.70      139.00     34.49 o 
   9   2  15       11.82       38.44     52.66 o 
 -10   3  15       74.50       72.63     37.30 o 
  -9   3  15      479.77      483.64     38.45 o 
  -8   3  15      701.92      707.24     35.29 o 
  -7   3  15      365.55      422.54     37.10 o 
  -6   3  15      790.89      709.69     37.71 o 
  -5   3  15      546.43      527.71     36.83 o 
  -4   3  15      776.12      762.66     39.95 o 
  -3   3  15       24.19        0.00     33.00 o 
  -2   3  15     1628.44     1761.97     46.22 o 
  -1   3  15      456.30      425.06     81.46 o 
   0   3  15     1763.08     1808.18     79.39 o 
   1   3  15      674.90      654.17     28.91 o 
   2   3  15      630.88      688.47     42.10 o 
   3   3  15      524.68      484.08     58.64 o 
   4   3  15       91.31       97.31     31.64 o 
   5   3  15      255.65      232.73     31.52 o 
   6   3  15       25.53       58.55     29.93 o 
   7   3  15      193.86      232.23     35.70 o 
   8   3  15       40.07       73.70     32.44 o 
  -9   4  15      165.23      198.90     38.53 o 
  -8   4  15       78.30      117.24     34.85 o 
  -7   4  15      643.46      608.27     31.02 o 
  -6   4  15        6.24       32.35     32.55 o 
  -5   4  15     1256.95     1222.57     33.56 o 
  -4   4  15      109.47      113.50     36.13 o 
  -3   4  15     1701.54     1628.00     41.40 o 
  -2   4  15       17.37       22.43     29.99 o 
  -1   4  15     1544.04     1537.11     36.98 o 
   0   4  15       32.96       19.48     35.16 o 
   1   4  15     1351.12     1317.95     61.16 o 
   2   4  15      339.83      369.77     35.62 o 
   3   4  15      630.04      611.47     35.63 o 
   4   4  15      227.39      198.24     38.60 o 
   5   4  15      171.61      158.67     27.90 o 
   6   4  15      146.91      144.58     27.61 o 
   7   4  15      169.34      146.96     28.04 o 
  -7   5  15       45.53       46.02     31.92 o 
  -6   5  15      404.18      407.60     41.12 o 
  -5   5  15        3.11       38.88     37.13 o 
  -4   5  15      686.30      694.49     34.07 o 
  -3   5  15      201.96      204.35     33.02 o 
  -2   5  15      537.80      574.07     30.10 o 
  -1   5  15       90.10       97.13     26.77 o 
   0   5  15      800.10      808.85     33.62 o 
   1   5  15       58.77       71.88     29.86 o 
   2   5  15      637.03      612.87     36.43 o 
   3   5  15      112.25      106.91     36.23 o 
   4   5  15      422.90      456.28     34.29 o 
   5   5  15      206.57      256.50     37.14 o 
   6   5  15      533.41      520.50     30.15 o 
  -5   6  15      606.10      594.68     36.97 o 
  -4   6  15        4.63        0.00     32.03 o 
  -3   6  15      976.29      875.15     32.90 o 
  -2   6  15        7.88        6.24     34.09 o 
  -1   6  15     1158.06     1064.27     32.50 o 
   0   6  15       60.51      101.98     31.29 o 
   1   6  15      613.48      641.06     32.71 o 
   2   6  15      323.84      287.23     31.34 o 
   3   6  15      202.66      213.02     33.86 o 
   4   6  15      181.14      190.22     39.86 o 
 -10   0  16      740.50      735.22     46.55 o 
  -9   0  16        7.65        0.00     42.84 o 
  -8   0  16      624.29      552.55     38.92 o 
  -7   0  16       13.90       82.07     38.26 o 
  -6   0  16     1607.95     1596.00     93.37 o 
  -5   0  16        4.35       15.18     34.57 o 
  -4   0  16     1925.05     1965.54    132.80 o 
  -3   0  16      922.20     1027.58     99.69 o 
  -2   0  16      500.49      504.19     40.47 o 
  -1   0  16      947.24      893.32     45.86 o 
   0   0  16      528.97      534.28     60.17 o 
   1   0  16      375.33      419.86     43.47 o 
   2   0  16     1105.40      942.53     45.73 o 
   3   0  16     1190.88     1042.04     46.44 o 
   4   0  16      234.19      203.55     59.21 o 
   5   0  16      925.29     1009.41     55.92 o 
   6   0  16        7.58        0.00     60.88 o 
   7   0  16      661.02      607.80     63.85 o 
   8   0  16        7.36       53.92     65.91 o 
 -10   1  16       86.17       91.84     31.51 o 
  -9   1  16      728.08      728.22     30.69 o 
  -8   1  16        0.36       25.39     26.79 o 
  -7   1  16      707.50      691.61     27.29 o 
  -6   1  16      105.69      118.59     25.52 o 
  -5   1  16     2348.46     2477.27     83.16 o 
  -4   1  16      152.99      152.07     30.92 o 
  -3   1  16     2202.04     2227.76     71.75 o 
  -2   1  16      635.90      650.11     30.67 o 
  -1   1  16      722.77      721.70     53.22 o 
   0   1  16      331.40      328.86     32.02 o 
   1   1  16      490.07      559.23     60.56 o 
   2   1  16      658.35      743.37     32.49 o 
   3   1  16      578.73      566.17     29.90 o 
   4   1  16     1381.51     1412.60     58.35 o 
   5   1  16        5.44       32.75     27.33 o 
   6   1  16      620.66      669.51     36.24 o 
   7   1  16        0.05       19.10     50.71 o 
   8   1  16      315.50      350.98     35.73 o 
  -9   2  16      141.03      141.39     34.09 o 
  -8   2  16      291.77      264.72     31.63 o 
  -7   2  16       79.26      122.90     28.28 o 
  -6   2  16      794.58      820.88     38.15 o 
  -5   2  16       15.52       16.37     31.10 o 
  -4   2  16     2697.67     2652.39     53.37 o 
  -3   2  16       66.92      124.21     37.77 o 
  -2   2  16     2045.77     1934.47     96.45 o 
  -1   2  16      526.04      527.58     28.12 o 
   0   2  16      838.72      828.74     53.10 o 
   1   2  16      762.83      757.92     31.60 o 
   2   2  16      683.31      685.94     31.78 o 
   3   2  16     1022.17     1014.23     74.58 o 
   4   2  16      106.21      154.01     31.47 o 
   5   2  16      961.16      974.77     64.03 o 
   6   2  16        0.03       31.05     37.54 o 
   7   2  16      371.47      390.99     38.92 o 
   8   2  16       42.04       84.83     35.49 o 
  -8   3  16      287.90      268.06     33.17 o 
  -7   3  16      455.48      420.93     34.14 o 
  -6   3  16       26.50       56.22     37.25 o 
  -5   3  16      524.52      528.55     42.46 o 
  -4   3  16        1.18       17.86     33.92 o 
  -3   3  16      463.30      460.74     34.84 o 
  -2   3  16        0.98        0.00     31.10 o 
  -1   3  16      928.80      910.94     50.62 o 
   0   3  16      529.73      525.29     36.30 o 
   1   3  16      356.19      353.06     36.92 o 
   2   3  16      365.33      353.95     33.72 o 
   3   3  16       61.22       74.42     27.21 o 
   4   3  16      345.27      329.35     32.34 o 
   5   3  16      103.44      134.97     30.09 o 
   6   3  16      411.90      417.77     32.49 o 
   7   3  16        2.48       29.88     31.64 o 
  -7   4  16        9.64        0.00     39.55 o 
  -6   4  16      147.89      162.18     39.34 o 
  -5   4  16      371.43      340.69     34.36 o 
  -4   4  16        0.77       16.25     32.05 o 
  -3   4  16      154.91      170.38     47.26 o 
  -2   4  16      235.91      234.06     37.95 o 
  -1   4  16      111.25      130.50     44.63 o 
   0   4  16      183.12      113.68     38.25 o 
   1   4  16      325.15      270.81     36.99 o 
   2   4  16        0.21       25.41     28.19 o 
   3   4  16       54.58       75.36     31.59 o 
   4   4  16       65.92      108.98     44.40 o 
   5   4  16       15.94       59.34     30.44 o 
   6   4  16       66.86       97.12     36.43 o 
  -6   5  16       46.94       39.19     36.41 o 
  -5   5  16      152.26      140.15     41.53 o 
  -4   5  16       28.47       36.93     40.19 o 
  -3   5  16       90.09       43.35     31.24 o 
  -2   5  16       26.77       43.07     31.06 o 
  -1   5  16      384.96      406.38     35.70 o 
   0   5  16      311.45      305.49     36.85 o 
   1   5  16       33.06       30.89     35.50 o 
   2   5  16      156.43      158.47     35.30 o 
   3   5  16        0.94       16.17     34.92 o 
   4   5  16       35.53       70.06     35.55 o 
  -2   6  16       90.24       99.00     38.19 o 
  -1   6  16       53.96       94.50     37.38 o 
   0   6  16      175.99      143.89     33.48 o 
   1   6  16      178.87      246.00     38.38 o 
  -8   1  17       33.89       45.01     28.62 o 
  -7   1  17       31.48       37.83     30.92 o 
  -6   1  17      271.44      282.06     29.11 o 
  -5   1  17      159.04      235.63     26.88 o 
  -4   1  17       18.83       25.58     29.35 o 
  -3   1  17       16.96        2.67     28.52 o 
  -2   1  17       74.52       50.97     31.41 o 
  -1   1  17       10.20        0.00     31.93 o 
   0   1  17       59.30       55.60     36.46 o 
   1   1  17        6.30       61.16     30.35 o 
   2   1  17       70.75       79.55     29.93 o 
   3   1  17       30.51       31.99     33.73 o 
   4   1  17       10.36       36.85     33.34 o 
   5   1  17        2.68       31.13     36.51 o 
   6   1  17       28.93       43.73     30.91 o 
   7   1  17        3.71       48.93     36.35 o 
  -8   2  17       37.80       58.87     31.78 o 
  -7   2  17      721.66      712.14     33.05 o 
  -6   2  17        6.66       44.39     30.45 o 
  -5   2  17      819.91      768.05     38.19 o 
  -4   2  17      178.46      283.34     61.26 o 
  -3   2  17       68.14       74.15     26.30 o 
  -2   2  17       76.29       87.85     35.51 o 
  -1   2  17       37.22       61.09     31.18 o 
   0   2  17      123.75      168.92     37.28 o 
   1   2  17      700.67      645.58     35.67 o 
   2   2  17      738.79      857.82    142.31 o 
   3   2  17       63.46       98.86     36.72 o 
   4   2  17      178.07      149.99     32.38 o 
   5   2  17      114.92      133.68     36.81 o 
   6   2  17        3.37       14.50     34.71 o 
  -7   3  17       84.77      148.59     34.41 o 
  -6   3  17      847.51      800.50     35.45 o 
  -5   3  17      151.16      174.16     31.92 o 
  -4   3  17      183.78      184.91     27.37 o 
  -3   3  17      315.28      311.59     32.19 o 
  -2   3  17       42.91       89.38     31.33 o 
  -1   3  17       37.41        0.64     29.18 o 
   0   3  17      658.93      610.29     30.92 o 
   1   3  17      728.39      801.51     36.68 o 
   2   3  17      161.41      181.35     35.23 o 
   3   3  17     1059.61     1016.92     80.91 o 
   4   3  17      180.11      167.87     31.21 o 
   5   3  17       93.57      122.26     38.44 o 
  -6   4  17      156.39      140.06     42.17 o 
  -5   4  17      287.40      295.94     41.16 o 
  -4   4  17      524.52      457.62     40.96 o 
  -3   4  17      164.34      134.61     37.38 o 
  -2   4  17      324.72      282.86     38.88 o 
  -1   4  17      201.57      209.24     39.26 o 
   0   4  17      343.23      367.77     34.03 o 
   1   4  17      211.87      227.56     33.98 o 
   2   4  17      684.92      632.80     40.30 o 
   3   4  17        2.64        8.63     33.42 o 
   4   4  17      364.60      336.81     31.12 o 
  -3   5  17      425.17      418.43     49.79 o 
  -2   5  17      292.85      247.44     49.35 o 
  -1   5  17      504.77      521.19     36.05 o 
   0   5  17       62.78       94.03     38.79 o 
   1   5  17      319.60      284.76     36.14 o 
   2   5  17       10.89       29.96     40.05 o 
  -7   0  18     1080.85     1049.25     92.33 o 
  -6   0  18       93.32       28.16     40.98 o 
  -5   0  18      915.81      984.78     69.73 o 
  -4   0  18       19.63       24.03     45.22 o 
  -3   0  18      387.54      364.25     37.84 o 
  -2   0  18       25.07       48.90     36.52 o 
  -1   0  18      824.84      978.30    121.22 o 
   0   0  18       23.33        0.00     48.73 o 
   1   0  18     1601.73     1427.08     53.60 o 
   2   0  18      630.07      636.63     66.49 o 
   3   0  18       91.42       49.47     65.08 o 
   4   0  18      137.98       71.01     63.72 o 
   5   0  18       55.25       12.83     49.40 o 
  -7   1  18      241.45      268.52     32.50 o 
  -6   1  18     1019.96     1022.53     49.17 o 
  -5   1  18      147.55      166.97     27.59 o 
  -4   1  18      523.29      569.46     36.13 o 
  -3   1  18      356.40      438.80     30.06 o 
  -2   1  18      440.14      464.22     45.99 o 
  -1   1  18      220.93      251.83     36.53 o 
   0   1  18     1890.81     1951.46    134.32 o 
   1   1  18      132.45      206.83     68.54 o 
   2   1  18      938.60      913.91     69.84 o 
   3   1  18      272.91      257.97     34.70 o 
   4   1  18      147.83      174.31     33.18 o 
   5   1  18       15.29       60.55     38.63 o 
  -6   2  18      250.89      244.61     31.66 o 
  -5   2  18      230.62      233.78     32.25 o 
  -4   2  18      319.02      300.72     32.14 o 
  -3   2  18      396.37      410.62     34.72 o 
  -2   2  18      311.04      336.77     33.64 o 
  -1   2  18     1075.67     1072.46     68.03 o 
   0   2  18       61.52       76.97     36.51 o 
   1   2  18     1205.38     1145.28     57.88 o 
   2   2  18      111.15      216.67     34.07 o 
   3   2  18      484.65      395.37     34.12 o 
   4   2  18       41.23       94.37     33.90 o 
  -5   3  18      202.95      196.44     34.09 o 
  -4   3  18      438.70      413.40     35.13 o 
  -3   3  18       12.69       28.74     30.60 o 
  -2   3  18      852.37      718.53     38.14 o 
  -1   3  18        0.09       13.28     31.08 o 
   0   3  18      226.63      263.47     34.79 o 
   1   3  18        0.63       21.91     31.33 o 
   2   3  18      189.39      216.48     39.53 o 
   3   3  18        7.36        0.00     39.42 o 
  -3   4  18      758.09      692.10     32.67 o 
  -2   4  18       91.13       90.23     32.33 o 
  -1   4  18      180.22      241.63     33.56 o 
   0   4  18       46.18       51.38     41.02 o 
   1   4  18        9.11       23.60     37.01 o 
  -4   1  19        0.28        0.00     31.40 o 
  -3   1  19      227.80      231.90     32.63 o 
  -2   1  19       32.95       25.83     35.09 o 
  -1   1  19       82.98       74.82     39.05 o 
   0   1  19      102.60      130.71     32.30 o 
   1   1  19        1.96       59.06     48.69 o 
   2   1  19       53.85       10.92     41.07 o 
   3   1  19        0.36        0.00     41.02 o 
  -3   2  19        0.18       39.64     33.85 o 
  -2   2  19      337.70      347.33     36.76 o 
  -1   2  19       29.05       49.87     33.84 o 
   0   2  19       33.22       79.48     40.10 o 
   1   2  19       50.01       46.07     41.21 o 
   2   2  19        8.93        0.00     41.41 o 
                                                 
